# Supplementary material for: Fungi in soil and understory have coupled distribution patterns
Source: PeerJ. 2021 Sep 21;9:e11915. doi: 10.7717/peerj.11915 (PMC8462376; doi:10.7717/peerj.11915)
Supplement: Supplemental Information 4 — This table includes the 6 OTUs that were deemed outliers. [file peerj-09-11915-s004.csv]

OTU	Transect	Range	Habitat	Max.abun	Kingdom	Phylum	Class	Order	Family	Genus	Species	SG	group
OTU97_2033	9	2880.084299	Understory	5.002577613	Fungi	Ascomycota	Sordariomycetes	Hypocreales	Nectriaceae			Specialist	Understory Specialist
OTU97_4157	9	1177.248064	Understory	3.960458747	Fungi	Ascomycota						Specialist	Understory Specialist
OTU97_1367	4	247.9025979	Ground	8.381731269	Fungi	Ascomycota	Sordariomycetes	Xylariales				Specialist	Ground Specialist
OTU97_2201	4	19.90551497	Ground	7.610185049	Fungi	Glomeromycota	Glomeromycetes	Glomerales	Glomeraceae			Specialist	Ground Specialist
OTU97_13510	6	12.0844747	Ground	3.910855002	Fungi	Ascomycota	Sordariomycetes					Specialist	Ground Specialist
OTU97_1805	9	12.03533881	Understory	3.943185251	Fungi	Ascomycota						Specialist	Understory Specialist
OTU97_623	9	10.75506098	Ground	9.716259432	Fungi	Ascomycota						Specialist	Ground Specialist
OTU97_14078	6	7.633638953	Ground	3.349305202	Fungi	Basidiomycota						Specialist	Ground Specialist
OTU97_312	12	7.421520372	Understory	8.406472539	Fungi	Ascomycota						Specialist	Understory Specialist
OTU97_4966	12	7.103479754	Ground	5.230688414	Fungi	Ascomycota	Leotiomycetes	Helotiales				Specialist	Ground Specialist
OTU97_715	12	6.912286932	Ground	10.52264101	Fungi	Basidiomycota	Agaricomycetes	Agaricales				Specialist	Ground Specialist
OTU97_4930	4	6.275636458	Ground	5.917845032	Fungi	Glomeromycota	Glomeromycetes	Glomerales	Glomeraceae			Specialist	Ground Specialist
OTU97_9958	1	6.149676628	Ground	4.258979888	Fungi	Ascomycota	Eurotiomycetes	Eurotiales	Aspergillaceae			Specialist	Ground Specialist
OTU97_3081	6	5.907653932	Understory	6.59315295	Fungi	Basidiomycota	Tremellomycetes	Tremellales				Specialist	Understory Specialist
OTU97_1812	12	5.71159194	Understory	3.822762425	Fungi	Ascomycota	Eurotiomycetes					Specialist	Understory Specialist
OTU97_9641	12	5.65711592	Ground	4.407266104	Fungi	Ascomycota						Specialist	Ground Specialist
OTU97_8885	9	5.644797219	Understory	1.891744882	Fungi	Ascomycota						Specialist	Understory Specialist
OTU97_490	1	5.505692651	Ground	10.21176923	Fungi	Mortierellomycota	Mortierellomycetes	Mortierellales	Mortierellaceae	Mortierella		Specialist	Ground Specialist
OTU97_2258	6	5.451928464	Ground	8.228218186	Fungi	Basidiomycota						Specialist	Ground Specialist
OTU97_2307	10	5.448282021	Ground	7.921499115	Fungi	Ascomycota						Specialist	Ground Specialist
OTU97_6398	4	5.317284973	Understory	4.825238397	Fungi	Ascomycota						Specialist	Understory Specialist
OTU97_3587	4	5.184248229	Ground	6.186996683	Fungi	Ascomycota	Sordariomycetes	Hypocreales	Hypocreaceae			Specialist	Ground Specialist
OTU97_2085	9	5.181743742	Ground	8.064946406	Fungi	Glomeromycota						Specialist	Ground Specialist
OTU97_1216	6	5.002164328	Ground	4.790669274	Fungi	Ascomycota	Leotiomycetes					Specialist	Ground Specialist
OTU97_2850	6	4.932539941	Ground	6.375513178	Fungi	Ascomycota						Specialist	Ground Specialist
OTU97_18302	12	4.817991082	Ground	1.943220821	Fungi	Ascomycota						Specialist	Ground Specialist
OTU97_5249	1	4.803320784	Understory	4.294330181	Fungi	Basidiomycota	Agaricomycetes	Agaricales	Tricholomataceae			Specialist	Understory Specialist
OTU97_4229	10	4.758923785	Understory	2.052382558	Fungi	Basidiomycota	Tremellomycetes	Tremellales	Cuniculitremaceae			Specialist	Understory Specialist
OTU97_5481	4	4.75291286	Ground	1.173930113	Fungi	Ascomycota	Sordariomycetes					Specialist	Ground Specialist
OTU97_6391	12	4.726220741	Understory	2.207072292	Fungi	Ascomycota	Sordariomycetes	Hypocreales				Specialist	Understory Specialist
OTU97_7822	10	4.712478238	Ground	5.155830536	Fungi	Ascomycota						Specialist	Ground Specialist
OTU97_2285	12	4.596657971	Understory	3.819787494	Fungi	Ascomycota	Eurotiomycetes					Specialist	Understory Specialist
OTU97_24745	9	4.593982587	Ground	1.565869512	Fungi	Basidiomycota	Agaricomycetes					Specialist	Ground Specialist
OTU97_18537	4	4.55780475	Ground	2.343141302	Fungi	Ascomycota	Sordariomycetes	Microascales				Specialist	Ground Specialist
OTU97_6406	9	4.538824875	Ground	4.472973891	Fungi	Ascomycota	Eurotiomycetes					Specialist	Ground Specialist
OTU97_7231	1	4.424341402	Understory	2.208454881	Fungi	Basidiomycota	Agaricomycetes					Specialist	Understory Specialist
OTU97_3609	9	4.401553218	Ground	6.100731274	Fungi	Glomeromycota						Specialist	Ground Specialist
OTU97_11529	4	4.389063353	Ground	3.709732472	Fungi	Glomeromycota	Glomeromycetes	Glomerales	Glomeraceae	Glomus	Glomus sp	Specialist	Ground Specialist
OTU97_18410	4	4.379804594	Ground	2.295434451	Fungi	Glomeromycota	Glomeromycetes	Glomerales	Glomeraceae			Specialist	Ground Specialist
OTU97_3174	9	4.331277866	Understory	4.533803238	Fungi	Ascomycota						Specialist	Understory Specialist
OTU97_4533	4	4.238646635	Ground	5.899210396	Fungi	Ascomycota	Dothideomycetes					Specialist	Ground Specialist
OTU97_636	9	4.238247155	Ground	9.879817417	Fungi	Basidiomycota	Agaricomycetes					Specialist	Ground Specialist
OTU97_3609	1	4.165891558	Ground	4.759525945	Fungi	Glomeromycota						Specialist	Ground Specialist
OTU97_22217	9	4.128648787	Ground	1.934665306	Fungi	Ascomycota						Specialist	Ground Specialist
OTU97_2639	4	4.127954156	Ground	7.022216153	Fungi	Glomeromycota	Glomeromycetes	Glomerales	Glomeraceae			Specialist	Ground Specialist
OTU97_2972	4	4.089574751	Ground	2.032636557	Fungi	Glomeromycota	Glomeromycetes	Glomerales	Glomeraceae			Specialist	Ground Specialist
OTU97_13378	1	4.013739536	Understory	3.741867103	Fungi	Ascomycota	Leotiomycetes	Erysiphales	Erysiphaceae	Pseudoidium	Pseudoidium javanicum	Specialist	Understory Specialist
OTU97_2491	4	3.991320035	Understory	6.327013121	Fungi	Ascomycota	Dothideomycetes					Specialist	Understory Specialist
OTU97_3064	4	3.964921857	Ground	6.74276575	Fungi	Glomeromycota	Glomeromycetes	Glomerales	Glomeraceae			Specialist	Ground Specialist
OTU97_1202	4	3.896198804	Ground	8.774717015	Fungi	Basidiomycota	Tremellomycetes	Trichosporonales	Trichosporonaceae			Specialist	Ground Specialist
OTU97_9079	9	3.834149442	Ground	4.221252295	Fungi	Glomeromycota	Glomeromycetes	Glomerales	Glomeraceae			Specialist	Ground Specialist
OTU97_10735	6	3.808887012	Understory	2.564647259	Fungi	Ascomycota	Sordariomycetes					Specialist	Understory Specialist
OTU97_3945	10	3.796690542	Ground	3.621828815	Fungi	Basidiomycota						Specialist	Ground Specialist
OTU97_10290	9	3.78702104	Ground	4.255377791	Fungi	Ascomycota	Sordariomycetes	Hypocreales	Hypocreaceae			Specialist	Ground Specialist
OTU97_5448	10	3.764602576	Understory	6.076181169	Fungi	Ascomycota	Eurotiomycetes	Chaetothyriales				Specialist	Understory Specialist
OTU97_11986	4	3.751109966	Understory	3.790021216	Fungi	Ascomycota	Sordariomycetes	Pleurotheciales	Pleurotheciaceae	Phaeoisaria	Phaeoisaria clematidis	Specialist	Understory Specialist
OTU97_4335	12	3.750722402	Ground	5.787035459	Fungi	Ascomycota	Leotiomycetes	Helotiales				Specialist	Ground Specialist
OTU97_729	10	3.742212985	Ground	4.049053635	Fungi	Glomeromycota	Glomeromycetes	Glomerales	Glomeraceae			Specialist	Ground Specialist
OTU97_2780	4	3.739274278	Ground	7.437413628	Fungi	Ascomycota						Specialist	Ground Specialist
OTU97_4232	10	3.734707738	Understory	5.503037827	Fungi	Ascomycota						Specialist	Understory Specialist
OTU97_9203	1	3.728067837	Understory	4.033511256	Fungi	Ascomycota	Leotiomycetes	Helotiales	Sclerotiniaceae			Specialist	Understory Specialist
OTU97_4878	4	3.718035278	Ground	5.776589739	Fungi	Basidiomycota	Agaricomycetes	Agaricales				Specialist	Ground Specialist
OTU97_25503	10	3.714122798	Ground	1.734541026	Fungi	Ascomycota	Sordariomycetes					Specialist	Ground Specialist
OTU97_13061	10	3.713325725	Ground	3.386306326	Fungi	Rozellomycota						Specialist	Ground Specialist
OTU97_6978	4	3.691129012	Ground	5.419417881	Fungi	Ascomycota						Specialist	Ground Specialist
OTU97_5996	4	3.662602714	Ground	5.294399023	Fungi	Glomeromycota	Glomeromycetes	Diversisporales	Diversisporaceae			Specialist	Ground Specialist
OTU97_1177	10	3.584193206	Ground	9.292667979	Fungi	Ascomycota						Specialist	Ground Specialist
OTU97_1780	4	3.579351205	Understory	7.282200618	Fungi	Basidiomycota						Specialist	Understory Specialist
OTU97_19909	4	3.572351921	Ground	2.032636557	Fungi	Ascomycota						Specialist	Ground Specialist
OTU97_18393	4	3.539271043	Ground	2.757176401	Fungi	Basidiomycota	Agaricomycetes	Agaricales				Specialist	Ground Specialist
OTU97_11949	4	3.537719431	Understory	3.789510873	Fungi	Basidiomycota						Specialist	Understory Specialist
OTU97_4676	10	3.532536529	Ground	6.428779306	Fungi	Ascomycota	Sordariomycetes					Specialist	Ground Specialist
OTU97_17890	12	3.526456086	Understory	3.013888186	Fungi	Ascomycota						Specialist	Understory Specialist
OTU97_6362	9	3.523739295	Understory	4.764861992	Fungi	Ascomycota						Specialist	Understory Specialist
OTU97_6202	10	3.483255256	Ground	5.679342907	Fungi	Ascomycota	Eurotiomycetes					Specialist	Ground Specialist
OTU97_17864	12	3.482037979	Ground	2.291690952	Fungi	Ascomycota						Specialist	Ground Specialist
OTU97_9235	6	3.44691301	Ground	2.171828661	Fungi	Ascomycota	Archaeorhizomycetes	Archaeorhizomycetales	Archaeorhizomycetaceae	Archaeorhizomyces		Specialist	Ground Specialist
OTU97_15717	10	3.433780084	Ground	3.326171791	Fungi	Ascomycota	Sordariomycetes					Specialist	Ground Specialist
OTU97_638	12	3.420778794	Ground	10.09272517	Fungi	Ascomycota						Specialist	Ground Specialist
OTU97_14233	10	3.416831724	Ground	2.128504763	Fungi	Ascomycota						Specialist	Ground Specialist
OTU97_15738	10	3.410553696	Understory	3.359601656	Fungi	Ascomycota						Specialist	Understory Specialist
OTU97_17655	10	3.40737978	Ground	2.963767129	Fungi	Mortierellomycota						Specialist	Ground Specialist
OTU97_1666	12	3.401856093	Understory	3.94137452	Fungi	Ascomycota						Specialist	Understory Specialist
OTU97_3642	10	3.399069291	Understory	1.77576999	Fungi	Ascomycota						Specialist	Understory Specialist
OTU97_3501	1	3.397916767	Ground	6.621305583	Fungi	Glomeromycota						Specialist	Ground Specialist
OTU97_2390	12	3.380296416	Ground	7.70705083	Fungi	Ascomycota	Eurotiomycetes	Chaetothyriales				Specialist	Ground Specialist
OTU97_13510	9	3.366743972	Ground	2.332298239	Fungi	Ascomycota	Sordariomycetes					Specialist	Ground Specialist
OTU97_27193	4	3.34040162	Understory	1.241934764	Fungi	Ascomycota	Sordariomycetes					Specialist	Understory Specialist
OTU97_6655	4	3.311398831	Ground	5.067013794	Fungi	Ascomycota						Specialist	Ground Specialist
OTU97_10625	9	3.284860499	Ground	4.57931515	Fungi	Ascomycota	Sordariomycetes					Specialist	Ground Specialist
OTU97_1038	1	3.275502152	Understory	4.839668953	Fungi	Ascomycota	Eurotiomycetes					Specialist	Understory Specialist
OTU97_20546	10	3.268496609	Understory	2.052382558	Fungi	Ascomycota						Specialist	Understory Specialist
OTU97_3021	1	3.225896914	Ground	5.75941873	Fungi	Ascomycota						Specialist	Ground Specialist
OTU97_5469	12	3.21797926	Ground	5.701338914	Fungi	Ascomycota	Sordariomycetes	Xylariales				Specialist	Ground Specialist
OTU97_16244	1	3.217815655	Ground	2.867155261	Fungi	Ascomycota	Sordariomycetes	Xylariales	Xylariaceae	Xylaria	Xylaria brevipes	Specialist	Ground Specialist
OTU97_21662	1	3.177101595	Ground	1.867950782	Fungi	Basidiomycota						Specialist	Ground Specialist
OTU97_6863	1	3.176714888	Ground	5.703096586	Fungi	Ascomycota						Specialist	Ground Specialist
OTU97_1878	1	3.169676179	Understory	4.895298221	Fungi	Ascomycota						Specialist	Understory Specialist
OTU97_969	6	3.146481254	Ground	9.305966271	Fungi	Ascomycota	Archaeorhizomycetes	Archaeorhizomycetales	Archaeorhizomycetaceae	Archaeorhizomyces		Specialist	Ground Specialist
OTU97_24066	1	3.125995936	Understory	1.472326373	Fungi	Basidiomycota	Agaricomycetes	Agaricales	Tricholomataceae	Mycena		Specialist	Understory Specialist
OTU97_6461	9	3.105102991	Ground	5.563922986	Fungi	Ascomycota	Sordariomycetes					Specialist	Ground Specialist
OTU97_2085	1	3.086454132	Ground	6.393922538	Fungi	Glomeromycota						Specialist	Ground Specialist
OTU97_9810	10	3.077818551	Ground	3.923554647	Fungi	Basidiomycota	Agaricomycetes	Trechisporales	Hydnodontaceae	Trechispora	Trechispora sp	Specialist	Ground Specialist
OTU97_7810	9	3.026861967	Understory	2.568747355	Fungi	Ascomycota						Specialist	Understory Specialist
OTU97_22555	10	3.020250949	Ground	2.543210275	Fungi	Ascomycota						Specialist	Ground Specialist
OTU97_26158	6	3.003864699	Understory	1.537259656	Fungi	Ascomycota	Sordariomycetes	Xylariales				Specialist	Understory Specialist
OTU97_3179	4	2.973053169	Understory	6.300558921	Fungi	Ascomycota	Eurotiomycetes	Chaetothyriales				Specialist	Understory Specialist
OTU97_3721	1	2.952229444	Ground	6.536023438	Fungi	Glomeromycota	Glomeromycetes	Glomerales	Glomeraceae			Specialist	Ground Specialist
OTU97_17376	6	2.921844386	Ground	2.75403928	Fungi	Ascomycota	Eurotiomycetes					Specialist	Ground Specialist
OTU97_4495	1	2.917047979	Ground	6.627095001	Fungi	Ascomycota						Specialist	Ground Specialist
OTU97_2149	1	2.911202661	Ground	8.04136892	Fungi	Ascomycota	Sordariomycetes	Sordariales				Specialist	Ground Specialist
OTU97_519	4	2.90286405	Understory	8.452387573	Fungi	Ascomycota	Dothideomycetes	Capnodiales				Specialist	Understory Specialist
OTU97_3587	6	2.896570317	Ground	5.911767906	Fungi	Ascomycota	Sordariomycetes	Hypocreales	Hypocreaceae			Specialist	Ground Specialist
OTU97_1483	6	2.864931731	Ground	7.745031169	Fungi	Ascomycota	Archaeorhizomycetes	Archaeorhizomycetales	Archaeorhizomycetaceae	Archaeorhizomyces		Specialist	Ground Specialist
OTU97_9615	12	2.829987954	Ground	4.186619353	Fungi	Ascomycota						Specialist	Ground Specialist
OTU97_194	10	2.824817136	Ground	5.679342907	Fungi	Glomeromycota	Glomeromycetes	Glomerales	Glomeraceae			Specialist	Ground Specialist
OTU97_1339	6	2.818864581	Ground	8.207113384	Fungi	Ascomycota						Specialist	Ground Specialist
OTU97_18386	1	2.814427185	Understory	2.471279902	Fungi	Ascomycota	Sordariomycetes	Hypocreales				Specialist	Understory Specialist
OTU97_4040	1	2.798528796	Understory	7.332766748	Fungi	Ascomycota	Dothideomycetes	Capnodiales	Teratosphaeriaceae	Devriesia		Specialist	Understory Specialist
OTU97_1550	1	2.789303705	Ground	8.085620175	Fungi	Ascomycota						Specialist	Ground Specialist
OTU97_6307	10	2.785635146	Understory	5.370055689	Fungi	Ascomycota						Specialist	Understory Specialist
OTU97_10650	10	2.783287664	Ground	3.9633949	Fungi	Glomeromycota	Glomeromycetes	Glomerales	Glomeraceae			Specialist	Ground Specialist
OTU97_5845	6	2.775217437	Ground	5.843548154	Fungi	Ascomycota	Sordariomycetes	Hypocreales				Specialist	Ground Specialist
OTU97_3100	4	2.771802506	Ground	4.512175916	Fungi	Ascomycota						Specialist	Ground Specialist
OTU97_13511	4	2.760010217	Ground	3.169365823	Fungi	Ascomycota						Specialist	Ground Specialist
OTU97_3889	4	2.71745601	Ground	5.856659965	Fungi	Ascomycota	Sordariomycetes	Hypocreales	Clavicipitaceae	Pochonia	Pochonia sp	Specialist	Ground Specialist
OTU97_11978	4	2.694192503	Ground	3.664382599	Fungi	Ascomycota	Eurotiomycetes					Specialist	Ground Specialist
OTU97_2249	10	2.66808934	Ground	6.467291947	Fungi	Glomeromycota						Specialist	Ground Specialist
OTU97_9248	1	2.664040497	Ground	4.158866196	Fungi	Ascomycota						Specialist	Ground Specialist
OTU97_6171	4	2.65952012	Ground	5.280745238	Fungi	Ascomycota						Specialist	Ground Specialist
OTU97_6411	12	2.644421906	Understory	2.887275492	Fungi	Ascomycota						Specialist	Understory Specialist
OTU97_3235	1	2.628045357	Ground	7.218782116	Fungi	Glomeromycota						Specialist	Ground Specialist
OTU97_7763	6	2.626032177	Ground	5.170700597	Fungi	Basidiomycota						Specialist	Ground Specialist
OTU97_3191	10	2.606783768	Ground	7.4964421	Fungi	Ascomycota	Sordariomycetes	Hypocreales				Specialist	Ground Specialist
OTU97_4510	1	2.601605639	Ground	5.965988854	Fungi	Ascomycota						Specialist	Ground Specialist
OTU97_2176	6	2.587495255	Ground	6.996140187	Fungi	Ascomycota	Archaeorhizomycetes	Archaeorhizomycetales	Archaeorhizomycetaceae	Archaeorhizomyces		Specialist	Ground Specialist
OTU97_18657	6	2.579113154	Ground	2.911241031	Fungi	Ascomycota						Specialist	Ground Specialist
OTU97_18658	6	2.577297695	Ground	2.475310801	Fungi	Ascomycota						Specialist	Ground Specialist
OTU97_9118	10	2.570964272	Ground	4.32945618	Fungi	Glomeromycota	Glomeromycetes	Glomerales	Glomeraceae			Specialist	Ground Specialist
OTU97_2465	6	2.551719586	Ground	5.964581825	Fungi	Basidiomycota	Agaricomycetes					Specialist	Ground Specialist
OTU97_12646	12	2.533478708	Ground	3.470617328	Fungi	Ascomycota						Specialist	Ground Specialist
OTU97_3634	1	2.526178437	Understory	5.821444905	Fungi	Ascomycota						Specialist	Understory Specialist
OTU97_1509	6	2.49794971	Ground	8.315586598	Fungi	Mortierellomycota	Mortierellomycetes	Mortierellales	Mortierellaceae	Mortierella		Specialist	Ground Specialist
OTU97_3076	1	2.45829682	Understory	6.907685979	Fungi	Ascomycota						Specialist	Understory Specialist
OTU97_2747	4	2.447244285	Understory	6.406136674	Fungi	Basidiomycota						Specialist	Understory Specialist
OTU97_716	1	2.430900433	Ground	9.518978769	Fungi	Ascomycota						Specialist	Ground Specialist
OTU97_2491	12	2.430325647	Understory	4.322011637	Fungi	Ascomycota	Dothideomycetes					Specialist	Understory Specialist
OTU97_3833	4	2.419023976	Understory	4.54033333	Fungi	Ascomycota						Specialist	Understory Specialist
OTU97_1286	6	2.343150358	Ground	8.626605408	Fungi	Ascomycota						Specialist	Ground Specialist
OTU97_1951	12	2.342040812	Ground	7.797820323	Fungi	Basidiomycota						Specialist	Ground Specialist
OTU97_9295	9	2.336219185	Understory	3.193301863	Fungi	Ascomycota						Specialist	Understory Specialist
OTU97_4249	6	2.326483492	Ground	5.028698273	Fungi	Ascomycota						Specialist	Ground Specialist
OTU97_7504	4	2.288008803	Understory	1.852828965	Fungi	Basidiomycota	Agaricomycetes					Specialist	Understory Specialist
OTU97_699	4	2.224113922	Understory	5.690178115	Fungi	Ascomycota	Sordariomycetes	Hypocreales				Specialist	Understory Specialist
OTU97_4089	12	2.222983465	Understory	4.617327389	Fungi	Ascomycota	Eurotiomycetes					Specialist	Understory Specialist
OTU97_2988	12	2.220859125	Ground	6.570673465	Fungi	Ascomycota						Specialist	Ground Specialist
OTU97_5996	6	2.202918392	Ground	3.474788599	Fungi	Glomeromycota	Glomeromycetes	Diversisporales	Diversisporaceae			Specialist	Ground Specialist
OTU97_3907	10	2.197371738	Ground	6.514595544	Fungi	Basidiomycota	Agaricomycetes	Agaricales				Specialist	Ground Specialist
OTU97_24426	4	2.184470079	Ground	1.804194157	Fungi	Ascomycota						Specialist	Ground Specialist
OTU97_3942	12	2.170541231	Ground	6.006801803	Fungi	Ascomycota						Specialist	Ground Specialist
OTU97_9396	12	2.165421705	Understory	3.289047803	Fungi	Ascomycota	Dothideomycetes	Capnodiales	Mycosphaerellaceae			Specialist	Understory Specialist
OTU97_2295	6	2.147782598	Ground	8.759163789	Fungi	Glomeromycota	Glomeromycetes	Glomerales	Glomeraceae	Glomus	Glomus sp	Specialist	Ground Specialist
OTU97_4656	4	2.132873716	Ground	5.838673024	Fungi	Glomeromycota	Glomeromycetes	Glomerales	Glomeraceae	Kamienskia		Specialist	Ground Specialist
OTU97_6117	10	2.111331218	Understory	3.828576597	Fungi	Ascomycota	Dothideomycetes	Capnodiales	Teratosphaeriaceae			Specialist	Understory Specialist
OTU97_9532	9	2.080607828	Ground	4.456971987	Fungi	Ascomycota						Specialist	Ground Specialist
OTU97_4573	4	2.056497254	Ground	5.873182226	Fungi	Basidiomycota						Specialist	Ground Specialist
OTU97_497	10	2.036825047	Ground	10.25409044	Fungi	Basidiomycota						Specialist	Ground Specialist
OTU97_9182	12	2.03517856	Ground	4.527538441	Fungi	Glomeromycota	Glomeromycetes	Glomerales	Glomeraceae			Specialist	Ground Specialist
OTU97_3254	1	2.023133091	Ground	5.621364578	Fungi	Ascomycota						Specialist	Ground Specialist
OTU97_292	12	2.020888334	Understory	9.843842906	Fungi	Ascomycota	Sordariomycetes					Specialist	Understory Specialist
OTU97_8372	9	2.017772286	Understory	4.233529683	Fungi	Ascomycota	Sordariomycetes	Diaporthales				Specialist	Understory Specialist
OTU97_5012	4	2.015377286	Understory	5.410132606	Fungi	Ascomycota	Dothideomycetes	Pleosporales	Phaeosphaeriaceae	Leptospora	Leptospora rubella	Specialist	Understory Specialist
OTU97_5353	4	2.007932265	Ground	4.927149784	Fungi	Glomeromycota	Glomeromycetes					Specialist	Ground Specialist
OTU97_4929	1	1.995059065	Ground	5.92906737	Fungi	Glomeromycota	Glomeromycetes	Glomerales	Glomeraceae			Specialist	Ground Specialist
OTU97_428	10	1.981293534	Ground	10.68602503	Fungi	Basidiomycota	Agaricomycetes					Specialist	Ground Specialist
OTU97_8251	6	1.971571634	Ground	4.814601935	Fungi	Ascomycota	Archaeorhizomycetes	Archaeorhizomycetales	Archaeorhizomycetaceae	Archaeorhizomyces	Archaeorhizomyces sp	Specialist	Ground Specialist
OTU97_2504	12	1.94649461	Ground	7.174682125	Fungi	Ascomycota	Eurotiomycetes	Chaetothyriales				Specialist	Ground Specialist
OTU97_5314	9	1.937060345	Ground	5.837027049	Fungi	Ascomycota						Specialist	Ground Specialist
OTU97_16792	10	1.919485414	Understory	3.622500462	Fungi	Ascomycota	Dothideomycetes	Capnodiales				Specialist	Understory Specialist
OTU97_5601	12	1.913947527	Ground	5.23819091	Fungi	Glomeromycota	Glomeromycetes	Glomerales	Glomeraceae			Specialist	Ground Specialist
OTU97_4877	1	1.907223755	Understory	5.755910727	Fungi	Ascomycota						Specialist	Understory Specialist
OTU97_27179	4	1.889978654	Understory	1.241934764	Fungi	Basidiomycota	Agaricomycetes					Specialist	Understory Specialist
OTU97_1519	12	1.886288586	Ground	5.803823031	Fungi	Ascomycota						Specialist	Ground Specialist
OTU97_3893	6	1.865616822	Ground	6.329660571	Fungi	Basidiomycota	Agaricomycetes	Agaricales				Specialist	Ground Specialist
OTU97_5198	1	1.85113229	Ground	5.69936088	Fungi	Ascomycota						Specialist	Ground Specialist
OTU97_4401	6	1.838188257	Understory	3.014011873	Fungi	Ascomycota	Eurotiomycetes	Chaetothyriales				Specialist	Understory Specialist
OTU97_1325	1	1.814592846	Understory	3.586193163	Fungi	Basidiomycota	Agaricomycetes	Polyporales				Specialist	Understory Specialist
OTU97_7621	6	1.802067018	Understory	5.081442387	Fungi	Basidiomycota	Tremellomycetes	Tremellales	Cuniculitremaceae	Kockovaella		Specialist	Understory Specialist
OTU97_3558	4	1.79887176	Understory	5.668589236	Fungi	Basidiomycota						Specialist	Understory Specialist
OTU97_4240	9	1.783795134	Understory	1.629023301	Fungi	Ascomycota	Dothideomycetes	Capnodiales				Specialist	Understory Specialist
OTU97_4506	9	1.770231845	Ground	6.112588321	Fungi	Basidiomycota	Agaricomycetes					Specialist	Ground Specialist
OTU97_6177	6	1.769275403	Understory	3.383083349	Fungi	Ascomycota	Sordariomycetes					Specialist	Understory Specialist
OTU97_4654	1	1.768357361	Understory	4.974608618	Fungi	Basidiomycota	Agaricomycetes					Specialist	Understory Specialist
OTU97_13413	4	1.758024336	Ground	3.288715049	Fungi	Ascomycota						Specialist	Ground Specialist
OTU97_5555	1	1.713498654	Understory	5.74941067	Fungi	Ascomycota						Specialist	Understory Specialist
OTU97_2081	12	1.705040774	Ground	5.217235093	Fungi	Ascomycota						Specialist	Ground Specialist
OTU97_8400	1	1.70408518	Ground	4.538926164	Fungi	Glomeromycota	Glomeromycetes	Glomerales	Glomeraceae			Specialist	Ground Specialist
OTU97_1101	6	1.698942604	Understory	7.442384124	Fungi	Basidiomycota	Microbotryomycetes					Specialist	Understory Specialist
OTU97_3387	10	1.695466887	Understory	3.57898794	Fungi	Basidiomycota						Specialist	Understory Specialist
OTU97_1594	6	1.692547264	Understory	6.745796994	Fungi	Basidiomycota	Cystobasidiomycetes	Erythrobasidiales	Erythrobasidiaceae	Erythrobasidium		Specialist	Understory Specialist
OTU97_8316	10	1.692505981	Ground	4.999667666	Fungi	Ascomycota						Specialist	Ground Specialist
OTU97_24140	4	1.662772952	Understory	1.865441106	Fungi	Basidiomycota	Agaricomycetes					Specialist	Understory Specialist
OTU97_4146	1	1.651814547	Ground	6.567356614	Fungi	Ascomycota						Specialist	Ground Specialist
OTU97_2037	1	1.643909638	Understory	7.47108165	Fungi	Basidiomycota	Tremellomycetes	Tremellales	Cuniculitremaceae	Kockovaella		Specialist	Understory Specialist
OTU97_5485	1	1.643106249	Ground	5.618090891	Fungi	Glomeromycota	Glomeromycetes	Glomerales	Glomeraceae			Specialist	Ground Specialist
OTU97_120	9	1.642576316	Understory	3.00637937	Fungi	Ascomycota						Specialist	Understory Specialist
OTU97_20863	12	1.611209987	Ground	2.264846953	Fungi	Ascomycota	Eurotiomycetes					Specialist	Ground Specialist
OTU97_7499	6	1.594762634	Understory	4.242044183	Fungi	Ascomycota						Specialist	Understory Specialist
OTU97_4048	1	1.588014866	Understory	3.207826588	Fungi	Basidiomycota						Specialist	Understory Specialist
OTU97_3069	10	1.583379007	Understory	4.593943014	Fungi	Ascomycota						Specialist	Understory Specialist
OTU97_7720	9	1.581666121	Understory	2.851166727	Fungi	Ascomycota	Dothideomycetes					Specialist	Understory Specialist
OTU97_4658	1	1.581278333	Ground	3.262712261	Fungi	Ascomycota	Sordariomycetes	Branch06				Specialist	Ground Specialist
OTU97_1313	1	1.578640128	Understory	5.976165828	Fungi	Mortierellomycota	Mortierellomycetes	Mortierellales	Mortierellaceae	Mortierella		Specialist	Understory Specialist
OTU97_619	1	1.559757335	Ground	10.01047358	Fungi	Ascomycota						Specialist	Ground Specialist
OTU97_1940	10	1.558512907	Understory	8.552781633	Fungi	Ascomycota	Sordariomycetes	Hypocreales				Specialist	Understory Specialist
OTU97_193	12	1.552674303	Understory	11.12952285	Fungi	Ascomycota	Sordariomycetes	Hypocreales				Specialist	Understory Specialist
OTU97_2753	4	1.550855097	Understory	6.613554368	Fungi	Ascomycota	Dothideomycetes	Pleosporales				Specialist	Understory Specialist
OTU97_5028	6	1.541661241	Ground	5.866683079	Fungi	Ascomycota						Specialist	Ground Specialist
OTU97_7909	4	1.537140848	Ground	5.125717322	Fungi	Ascomycota						Specialist	Ground Specialist
OTU97_3373	12	1.536235618	Ground	3.068804328	Fungi	Ascomycota						Specialist	Ground Specialist
OTU97_13698	10	1.534560708	Ground	3.733231856	Fungi	Ascomycota	Sordariomycetes	Xylariales				Specialist	Ground Specialist
OTU97_8235	4	1.530408742	Understory	4.726022577	Fungi	Ascomycota						Specialist	Understory Specialist
OTU97_6317	12	1.521043094	Ground	5.470258866	Fungi	Basidiomycota	Agaricomycetes					Specialist	Ground Specialist
OTU97_11977	4	1.504322544	Ground	3.664382599	Fungi	Ascomycota	Sordariomycetes					Specialist	Ground Specialist
OTU97_15761	1	1.493152158	Understory	3.002793494	Fungi	Ascomycota	Dothideomycetes	Capnodiales	Mycosphaerellaceae			Specialist	Understory Specialist
OTU97_8230	4	1.481456057	Ground	5.029513479	Fungi	Ascomycota						Specialist	Ground Specialist
OTU97_6791	9	1.479160874	Ground	5.30101987	Fungi	Ascomycota						Specialist	Ground Specialist
OTU97_1738	4	1.464922195	Ground	5.639793411	Fungi	Ascomycota	Leotiomycetes	Helotiales				Specialist	Ground Specialist
OTU97_3744	10	1.458584912	Understory	5.462766447	Fungi	Ascomycota						Specialist	Understory Specialist
OTU97_2187	9	1.433980914	Understory	7.131806627	Fungi	Ascomycota						Specialist	Understory Specialist
OTU97_8794	6	1.419305947	Understory	3.610005088	Fungi	Basidiomycota	Agaricomycetes					Specialist	Understory Specialist
OTU97_5654	10	1.414500212	Understory	4.413402834	Fungi	Ascomycota	Dothideomycetes	Capnodiales				Specialist	Understory Specialist
OTU97_10257	4	1.409228018	Ground	3.643518981	Fungi	Ascomycota						Specialist	Ground Specialist
OTU97_3555	9	1.401337779	Ground	6.369572175	Fungi	Ascomycota	Pezizomycetes	Pezizales				Specialist	Ground Specialist
OTU97_9313	9	1.37961467	Understory	2.628084519	Fungi	Ascomycota	Sordariomycetes					Specialist	Understory Specialist
OTU97_11764	12	1.37542235	Ground	3.663196922	Fungi	Glomeromycota	Glomeromycetes	Glomerales	Glomeraceae			Specialist	Ground Specialist
OTU97_5474	4	1.343681625	Understory	5.308611516	Fungi	Basidiomycota	Agaricomycetes	Hymenochaetales	Hymenochaetaceae	Phellinus		Specialist	Understory Specialist
OTU97_1813	6	1.329412894	Ground	7.072271612	Fungi	Glomeromycota						Specialist	Ground Specialist
OTU97_1429	10	1.305672151	Understory	5.152688681	Fungi	Basidiomycota						Specialist	Understory Specialist
OTU97_20308	9	1.292194835	Understory	2.201253529	Fungi	Basidiomycota	Agaricomycetes	Agaricales				Specialist	Understory Specialist
OTU97_7107	6	1.287590393	Ground	5.380132172	Fungi	Basidiomycota	Agaricomycetes	Sebacinales				Specialist	Ground Specialist
OTU97_10062	1	1.280712882	Understory	2.675273169	Fungi	Basidiomycota	Agaricomycetes	Polyporales	Incertae_sedis	Lopharia	Lopharia cinerascens	Specialist	Understory Specialist
OTU97_15881	12	1.270431122	Understory	3.348995763	Fungi	Ascomycota	Sordariomycetes	Hypocreales				Specialist	Understory Specialist
OTU97_16785	10	1.241247247	Ground	2.976111461	Fungi	Ascomycota	Eurotiomycetes	Chaetothyriales	Herpotrichiellaceae	Cladophialophora		Specialist	Ground Specialist
OTU97_5250	4	1.235886423	Understory	2.280080235	Fungi	Basidiomycota	Agaricomycetes					Specialist	Understory Specialist
OTU97_12852	4	1.215012654	Ground	3.404146555	Fungi	Ascomycota	Sordariomycetes	Hypocreales	Nectriaceae	Campylospora		Specialist	Ground Specialist
OTU97_1033	9	1.210900505	Understory	4.767653774	Fungi	Ascomycota	Eurotiomycetes	Chaetothyriales				Specialist	Understory Specialist
OTU97_5636	6	1.210756078	Understory	5.51907246	Fungi	Ascomycota						Specialist	Understory Specialist
OTU97_292	10	1.206918012	Understory	8.635980153	Fungi	Ascomycota	Sordariomycetes					Specialist	Understory Specialist
OTU97_1372	10	1.196542348	Understory	4.284155579	Fungi	Ascomycota	Eurotiomycetes	Chaetothyriales				Specialist	Understory Specialist
OTU97_1144	12	1.183777789	Ground	8.848081276	Fungi	Ascomycota						Specialist	Ground Specialist
OTU97_217	1	1.176698858	Understory	10.64464386	Fungi	Ascomycota	Dothideomycetes	Capnodiales	Mycosphaerellaceae			Specialist	Understory Specialist
OTU97_1660	4	1.154914014	Ground	7.01753671	Fungi	Ascomycota	Sordariomycetes	Sordariales				Specialist	Ground Specialist
OTU97_24378	4	1.150107037	Ground	2.064655328	Fungi	Ascomycota						Specialist	Ground Specialist
OTU97_7983	9	1.145838894	Ground	3.255681837	Fungi	Ascomycota	Leotiomycetes	Helotiales				Specialist	Ground Specialist
OTU97_13363	4	1.116614531	Understory	3.266861482	Fungi	Ascomycota	Dothideomycetes	Pleosporales				Specialist	Understory Specialist
OTU97_1948	6	1.114069689	Ground	8.106126782	Fungi	Mortierellomycota	Mortierellomycetes	Mortierellales				Specialist	Ground Specialist
OTU97_2662	10	1.106561808	Understory	5.998183619	Fungi	Ascomycota						Specialist	Understory Specialist
OTU97_1145	1	1.10475805	Understory	8.059699501	Fungi	Ascomycota	Dothideomycetes	Capnodiales	Mycosphaerellaceae			Specialist	Understory Specialist
OTU97_3475	4	1.102991376	Ground	6.541264711	Fungi	Glomeromycota						Specialist	Ground Specialist
OTU97_12546	10	1.101440777	Understory	2.953219926	Fungi	Ascomycota						Specialist	Understory Specialist
OTU97_16976	4	1.078908967	Understory	2.690455059	Fungi	Basidiomycota	Agaricomycetes	Auriculariales				Specialist	Understory Specialist
OTU97_2805	10	1.067021261	Understory	4.571866728	Fungi	Basidiomycota	Agaricomycetes					Specialist	Understory Specialist
OTU97_11862	1	1.052758724	Ground	2.464077502	Fungi	Glomeromycota	Glomeromycetes	Glomerales	Glomeraceae			Specialist	Ground Specialist
OTU97_1725	1	1.035594684	Ground	7.957516886	Fungi	Basidiomycota	Agaricomycetes					Specialist	Ground Specialist
OTU97_3747	6	1.018205935	Ground	6.328569467	Fungi	Basidiomycota						Specialist	Ground Specialist
OTU97_11755	10	1.005609432	Understory	3.96604296	Fungi	Ascomycota						Specialist	Understory Specialist
OTU97_1783	4	0.981246041	Ground	8.636863375	Fungi	Ascomycota	Archaeorhizomycetes	Archaeorhizomycetales	Archaeorhizomycetaceae	Archaeorhizomyces		Specialist	Ground Specialist
OTU97_8631	1	0.965333459	Ground	4.417854619	Fungi	Glomeromycota	Glomeromycetes	Glomerales	Glomeraceae			Specialist	Ground Specialist
OTU97_25957	12	0.94891875	Ground	1.460056193	Fungi	Glomeromycota						Specialist	Ground Specialist
OTU97_198	6	0.941702897	Ground	10.55827572	Fungi	Ascomycota						Specialist	Ground Specialist
OTU97_5259	1	0.941636296	Ground	4.835194633	Fungi	Ascomycota						Specialist	Ground Specialist
OTU97_683	9	0.917509014	Understory	5.530375146	Fungi	Basidiomycota	Tremellomycetes	Tremellales	Bulleribasidiaceae	Hannaella	Hannaella oryzae	Specialist	Understory Specialist
OTU97_1945	9	0.913488548	Ground	5.069110803	Fungi	Glomeromycota						Specialist	Ground Specialist
OTU97_8858	6	0.889010357	Understory	4.634288527	Fungi	Ascomycota	Eurotiomycetes	Chaetothyriales				Specialist	Understory Specialist
OTU97_12427	1	0.88493832	Ground	3.055516753	Fungi	Ascomycota	Eurotiomycetes					Specialist	Ground Specialist
OTU97_1660	6	0.840112061	Ground	5.640841229	Fungi	Ascomycota	Sordariomycetes	Sordariales				Specialist	Ground Specialist
OTU97_4736	12	0.821162831	Ground	5.591794412	Fungi	Glomeromycota	Glomeromycetes	Glomerales	Glomeraceae			Specialist	Ground Specialist
OTU97_10375	9	0.797502465	Understory	1.073578931	Fungi	Ascomycota						Specialist	Understory Specialist
OTU97_4221	10	0.793666412	Ground	3.842349797	Fungi	Ascomycota	Sordariomycetes	Hypocreales	Nectriaceae			Specialist	Ground Specialist
OTU97_3962	10	0.779030367	Understory	4.841722455	Fungi	Ascomycota						Specialist	Understory Specialist
OTU97_7462	1	0.777252196	Ground	5.505173604	Fungi	Mortierellomycota						Specialist	Ground Specialist
OTU97_8608	4	0.760540742	Understory	4.62294534	Fungi	Ascomycota						Specialist	Understory Specialist
OTU97_3879	10	0.759025945	Understory	4.313886628	Fungi	Ascomycota						Specialist	Understory Specialist
OTU97_6696	10	0.755654936	Understory	3.789391237	Fungi	Ascomycota	Dothideomycetes	Capnodiales				Specialist	Understory Specialist
OTU97_14714	4	0.750353361	Ground	3.80064899	Fungi	Ascomycota	Sordariomycetes	Hypocreales				Specialist	Ground Specialist
OTU97_11179	4	0.73129929	Understory	3.29466822	Fungi	Basidiomycota	Agaricomycetes					Specialist	Understory Specialist
OTU97_260	1	0.71820031	Understory	4.4704943	Fungi	Basidiomycota	Agaricomycetes	Polyporales				Specialist	Understory Specialist
OTU97_9809	10	0.651652893	Ground	4.145071	Fungi	Ascomycota						Specialist	Ground Specialist
OTU97_6413	1	0.52246864	Understory	1.781366527	Fungi	Ascomycota						Specialist	Understory Specialist
OTU97_15847	9	0.521697725	Understory	1.629023301	Fungi	Ascomycota						Specialist	Understory Specialist
OTU97_2487	12	0.520805656	Ground	7.392955727	Fungi	Ascomycota	Leotiomycetes					Specialist	Ground Specialist
OTU97_6572	6	0.501083639	Ground	5.27715474	Fungi	Basidiomycota	Agaricomycetes	Cantharellales	Ceratobasidiaceae			Specialist	Ground Specialist
OTU97_14828	10	0.499581723	Understory	3.132516748	Fungi	Basidiomycota	Agaricomycetes	Agaricales				Specialist	Understory Specialist
OTU97_7527	10	0.493486245	Understory	2.962674514	Fungi	Ascomycota						Specialist	Understory Specialist
OTU97_22173	6	0.425151796	Ground	2.182572954	Fungi	Basidiomycota	Agaricomycetes					Specialist	Ground Specialist
OTU97_24006	1	0.424586835	Ground	1.389855236	Fungi	Ascomycota						Specialist	Ground Specialist
OTU97_11205	6	0.423930156	Understory	2.516808162	Fungi	Ascomycota	Dothideomycetes	Pleosporales				Specialist	Understory Specialist
OTU97_17988	12	0.423460481	Ground	2.681242339	Fungi	Ascomycota	Sordariomycetes	Xylariales				Specialist	Ground Specialist
OTU97_13156	10	0.420918968	Understory	3.006394352	Fungi	Ascomycota	Sordariomycetes	Hypocreales	Bionectriaceae	Geosmithia		Specialist	Understory Specialist
OTU97_11847	9	0.420552893	Understory	2.890962372	Fungi	Ascomycota						Specialist	Understory Specialist
OTU97_13806	12	0.41846376	Understory	1.765172434	Fungi	Ascomycota	Sordariomycetes					Specialist	Understory Specialist
OTU97_16936	10	0.416685019	Understory	2.092564314	Fungi	Basidiomycota	Agaricomycetes					Specialist	Understory Specialist
OTU97_961	12	0.413941084	Ground	3.458472646	Fungi	Ascomycota	Dothideomycetes					Specialist	Ground Specialist
OTU97_11211	4	0.412749053	Understory	1.454904137	Fungi	Basidiomycota	Agaricomycetes	Polyporales				Specialist	Understory Specialist
OTU97_2294	1	0.410565143	Understory	2.117781437	Fungi	Basidiomycota	Agaricomycetes	Agaricales	Pleurotaceae	Pleurotus	Pleurotus djamor	Specialist	Understory Specialist
OTU97_15145	12	0.406062312	Understory	2.501454687	Fungi	Ascomycota						Specialist	Understory Specialist
OTU97_5185	12	0.404027737	Understory	3.638398752	Fungi	Ascomycota						Specialist	Understory Specialist
OTU97_1145	4	0.401859842	Understory	2.412952032	Fungi	Ascomycota	Dothideomycetes	Capnodiales	Mycosphaerellaceae			Specialist	Understory Specialist
OTU97_9287	9	0.399952626	Understory	2.659705178	Fungi	Ascomycota	Dothideomycetes	Capnodiales	Cladosporiaceae	Cladosporium	Cladosporium velox	Specialist	Understory Specialist
OTU97_19860	1	0.399458691	Understory	2.208454881	Fungi	Basidiomycota	Agaricomycetes					Specialist	Understory Specialist
OTU97_11488	4	0.398452148	Ground	1.704940288	Fungi	Ascomycota						Specialist	Ground Specialist
OTU97_15401	4	0.396620529	Understory	3.052825226	Fungi	Basidiomycota	Agaricomycetes	Agaricales				Specialist	Understory Specialist
OTU97_17862	12	0.394524667	Ground	2.291690952	Fungi	Ascomycota						Specialist	Ground Specialist
OTU97_8342	12	0.393665293	Understory	3.986222118	Fungi	Ascomycota	Sordariomycetes					Specialist	Understory Specialist
OTU97_9184	12	0.390237265	Ground	4.517091589	Fungi	Basidiomycota	Agaricomycetes					Specialist	Ground Specialist
OTU97_3455	1	0.389924672	Ground	1.903553261	Fungi	Ascomycota	Sordariomycetes	Ophiostomatales	Ophiostomataceae	Sporothrix		Specialist	Ground Specialist
OTU97_10784	9	0.388560905	Understory	1.983397744	Fungi	Ascomycota	Eurotiomycetes	Chaetothyriales				Specialist	Understory Specialist
OTU97_14888	9	0.38839253	Understory	2.628084519	Fungi	Ascomycota	Sordariomycetes	Hypocreales	Cordycipitaceae	Lecanicillium	Lecanicillium sp	Specialist	Understory Specialist
OTU97_20077	4	0.387500245	Ground	2.801065652	Fungi	Basidiomycota	Microbotryomycetes					Specialist	Ground Specialist
OTU97_4839	10	0.382357667	Understory	3.54738869	Fungi	Ascomycota						Specialist	Understory Specialist
OTU97_13526	9	0.380596337	Ground	3.813425626	Fungi	Basidiomycota	Agaricomycetes	Agaricales	Clavariaceae	Clavaria		Specialist	Ground Specialist
OTU97_5293	1	0.375339823	Understory	3.002793494	Fungi	Ascomycota	Dothideomycetes	Pleosporales	Lophiostomataceae	Lophiostoma		Specialist	Understory Specialist
OTU97_22008	6	0.374311763	Ground	1.947329697	Fungi	Basidiomycota						Specialist	Ground Specialist
OTU97_19083	10	0.37210091	Ground	2.733668444	Fungi	Basidiomycota	Agaricomycetes					Specialist	Ground Specialist
OTU97_3722	9	0.370888107	Ground	3.255681837	Fungi	Ascomycota	Eurotiomycetes	Eurotiales				Specialist	Ground Specialist
OTU97_10973	4	0.368111544	Understory	2.453844954	Fungi	Ascomycota						Specialist	Understory Specialist
OTU97_7482	9	0.364803094	Ground	4.101351505	Fungi	Glomeromycota	Glomeromycetes	Glomerales	Glomeraceae			Specialist	Ground Specialist
OTU97_9437	12	0.364020334	Ground	3.264242743	Fungi	Ascomycota						Specialist	Ground Specialist
OTU97_2119	12	0.361781972	Understory	3.804341781	Fungi	Basidiomycota	Cystobasidiomycetes					Specialist	Understory Specialist
OTU97_16397	4	0.361109411	Understory	1.883774535	Fungi	Ascomycota	Sordariomycetes	Sordariales				Specialist	Understory Specialist
OTU97_8470	10	0.360776329	Understory	3.953087708	Fungi	Ascomycota	Dothideomycetes	Capnodiales				Specialist	Understory Specialist
OTU97_16485	9	0.360214114	Understory	1.534786506	Fungi	Ascomycota	Sordariomycetes					Specialist	Understory Specialist
OTU97_22189	6	0.358344787	Ground	2.090229929	Fungi	Basidiomycota	Agaricomycetes	Agaricales				Specialist	Ground Specialist
OTU97_11927	6	0.357724431	Ground	2.506079834	Fungi	Glomeromycota						Specialist	Ground Specialist
OTU97_16477	9	0.356434223	Ground	2.578057544	Fungi	Ascomycota						Specialist	Ground Specialist
OTU97_16926	12	0.35641518	Ground	2.873774251	Fungi	Ascomycota						Specialist	Ground Specialist
OTU97_10784	6	0.355329563	Understory	1.300697015	Fungi	Ascomycota	Eurotiomycetes	Chaetothyriales				Specialist	Understory Specialist
OTU97_23190	12	0.35494857	Ground	1.895434018	Fungi	Basidiomycota	Agaricomycetes	Agaricales				Specialist	Ground Specialist
OTU97_2482	1	0.354595917	Ground	4.121256744	Fungi	Ascomycota						Specialist	Ground Specialist
OTU97_10381	10	0.353715283	Ground	4.313668695	Fungi	Ascomycota						Specialist	Ground Specialist
OTU97_4137	12	0.353100936	Understory	2.207072292	Fungi	Ascomycota	Sordariomycetes					Specialist	Understory Specialist
OTU97_5300	1	0.3526187	Ground	3.803091548	Fungi	Basidiomycota						Specialist	Ground Specialist
OTU97_14948	10	0.352401899	Understory	2.512057243	Fungi	Ascomycota						Specialist	Understory Specialist
OTU97_20838	9	0.351566409	Ground	1.565869512	Fungi	Ascomycota						Specialist	Ground Specialist
OTU97_7161	10	0.350854002	Ground	2.128504763	Fungi	Ascomycota						Specialist	Ground Specialist
OTU97_14926	10	0.349768163	Ground	3.007961301	Fungi	Ascomycota	Sordariomycetes	Hypocreales				Specialist	Ground Specialist
OTU97_11282	9	0.349758776	Understory	2.588293251	Fungi	Ascomycota	Dothideomycetes					Specialist	Understory Specialist
OTU97_14685	9	0.348909803	Ground	1.917644957	Fungi	Ascomycota	Sordariomycetes					Specialist	Ground Specialist
OTU97_22006	4	0.347231374	Understory	2.168386991	Fungi	Ascomycota	Dothideomycetes					Specialist	Understory Specialist
OTU97_5174	6	0.346581545	Ground	5.435470216	Fungi	Ascomycota	Leotiomycetes					Specialist	Ground Specialist
OTU97_21511	1	0.346455043	Understory	2.325816873	Fungi	Ascomycota	Sordariomycetes	Hypocreales				Specialist	Understory Specialist
OTU97_7909	1	0.345603125	Ground	2.189560747	Fungi	Ascomycota						Specialist	Ground Specialist
OTU97_11455	12	0.344211884	Ground	3.054054826	Fungi	Ascomycota	Saccharomycetes	Saccharomycetales	Dipodascaceae			Specialist	Ground Specialist
OTU97_22010	6	0.343809266	Ground	1.947329697	Fungi	Ascomycota	Sordariomycetes	Hypocreales	Stachybotryaceae			Specialist	Ground Specialist
OTU97_4621	4	0.343783177	Understory	6.032036086	Fungi	Basidiomycota						Specialist	Understory Specialist
OTU97_14568	6	0.343658674	Ground	2.654898674	Fungi	Basidiomycota	Agaricomycetes					Specialist	Ground Specialist
OTU97_5169	6	0.3430435	Ground	3.312996615	Fungi	Ascomycota	Sordariomycetes	Hypocreales				Specialist	Ground Specialist
OTU97_15748	10	0.341358386	Understory	3.233438224	Fungi	Ascomycota	Dothideomycetes					Specialist	Understory Specialist
OTU97_7362	12	0.339265585	Understory	2.338074061	Fungi	Ascomycota						Specialist	Understory Specialist
OTU97_11409	12	0.339138141	Ground	3.982494801	Fungi	Ascomycota	Eurotiomycetes	Chaetothyriales	Herpotrichiellaceae	Exophiala	Exophiala sp	Specialist	Ground Specialist
OTU97_10688	10	0.338314746	Understory	3.273974862	Fungi	Ascomycota						Specialist	Understory Specialist
OTU97_2223	1	0.337921212	Understory	2.236771828	Fungi	Ascomycota						Specialist	Understory Specialist
OTU97_8185	6	0.337022865	Understory	2.413187216	Fungi	Ascomycota	Dothideomycetes	Capnodiales				Specialist	Understory Specialist
OTU97_13147	10	0.336953484	Ground	3.601909947	Fungi	Glomeromycota	Glomeromycetes	Glomerales	Glomeraceae			Specialist	Ground Specialist
OTU97_19849	1	0.336281187	Understory	2.997019441	Fungi	Ascomycota	Sordariomycetes					Specialist	Understory Specialist
OTU97_6292	10	0.335738074	Understory	5.003519811	Fungi	Ascomycota	Eurotiomycetes	Chaetothyriales				Specialist	Understory Specialist
OTU97_7372	1	0.334971762	Ground	2.622751161	Fungi	Basidiomycota	Agaricomycetes	Auriculariales				Specialist	Ground Specialist
OTU97_12413	4	0.334911348	Ground	3.564879641	Fungi	Ascomycota	Sordariomycetes					Specialist	Ground Specialist
OTU97_5026	12	0.334224244	Ground	2.702911603	Fungi	Ascomycota						Specialist	Ground Specialist
OTU97_843	10	0.333762765	Understory	2.774921989	Fungi	Ascomycota						Specialist	Understory Specialist
OTU97_14676	4	0.333525229	Understory	2.997927749	Fungi	Basidiomycota	Agaricomycetes					Specialist	Understory Specialist
OTU97_14299	10	0.333311472	Ground	3.435341793	Fungi	Ascomycota						Specialist	Ground Specialist
OTU97_14301	10	0.332845999	Ground	3.607740672	Fungi	Glomeromycota						Specialist	Ground Specialist
OTU97_3584	6	0.332508075	Ground	4.563381238	Fungi	Glomeromycota	Glomeromycetes					Specialist	Ground Specialist
OTU97_24752	9	0.331471259	Ground	1.565869512	Fungi	Ascomycota						Specialist	Ground Specialist
OTU97_7115	4	0.329561563	Understory	4.790582686	Fungi	Basidiomycota	Agaricomycetes					Specialist	Understory Specialist
OTU97_8587	1	0.327840779	Understory	2.26053863	Fungi	Ascomycota						Specialist	Understory Specialist
OTU97_4209	12	0.326307389	Ground	5.601021841	Fungi	Basidiomycota	Agaricomycetes					Specialist	Ground Specialist
OTU97_12941	6	0.325452063	Ground	3.590225635	Fungi	Mortierellomycota	Mortierellomycetes	Mortierellales	Mortierellaceae	Mortierella		Specialist	Ground Specialist
OTU97_11000	12	0.324773325	Ground	3.70167373	Fungi	Glomeromycota	Glomeromycetes	Glomerales				Specialist	Ground Specialist
OTU97_14582	1	0.324385665	Understory	3.972874796	Fungi	Ascomycota	Saccharomycetes	Saccharomycetales	Incertae_sedis	Candida		Specialist	Understory Specialist
OTU97_5463	1	0.323322962	Ground	3.866757254	Fungi	Ascomycota						Specialist	Ground Specialist
OTU97_18431	4	0.323114876	Understory	2.825260073	Fungi	Ascomycota	Dothideomycetes	Pleosporales				Specialist	Understory Specialist
OTU97_8397	4	0.322518459	Ground	3.493798385	Fungi	Glomeromycota						Specialist	Ground Specialist
OTU97_6993	6	0.322109085	Understory	3.8201225	Fungi	Basidiomycota	Microbotryomycetes	Heterogastridiales	Heterogastridiaceae	Pycnopulvinus	Pycnopulvinus aurantiacus	Specialist	Understory Specialist
OTU97_7516	10	0.321123528	Understory	2.78878814	Fungi	Basidiomycota	Agaricomycetes	Agaricales				Specialist	Understory Specialist
OTU97_8429	6	0.320787275	Ground	4.461594834	Fungi	Basidiomycota	Agaricomycetes					Specialist	Ground Specialist
OTU97_5724	9	0.320598203	Understory	5.236108174	Fungi	Ascomycota	Eurotiomycetes					Specialist	Understory Specialist
OTU97_1594	4	0.319781335	Understory	3.052825226	Fungi	Basidiomycota	Cystobasidiomycetes	Erythrobasidiales	Erythrobasidiaceae	Erythrobasidium		Specialist	Understory Specialist
OTU97_16386	6	0.317427614	Ground	2.946576759	Fungi	Ascomycota	Eurotiomycetes	Chaetothyriales				Specialist	Ground Specialist
OTU97_7553	10	0.316592823	Understory	3.466544895	Fungi	Basidiomycota	Tremellomycetes	Tremellales	Cuniculitremaceae	Kockovaella	Kockovaella vietnamensis	Specialist	Understory Specialist
OTU97_18276	1	0.316468215	Ground	2.418669399	Fungi	Ascomycota						Specialist	Ground Specialist
OTU97_9943	1	0.315408321	Ground	4.192217208	Fungi	Glomeromycota	Glomeromycetes	Gigasporales	Gigasporaceae	Scutellospora		Specialist	Ground Specialist
OTU97_9986	4	0.315012286	Ground	4.063613934	Fungi	Ascomycota						Specialist	Ground Specialist
OTU97_21660	1	0.314316188	Ground	1.867950782	Fungi	Ascomycota						Specialist	Ground Specialist
OTU97_21768	4	0.313810891	Understory	1.883774535	Fungi	Basidiomycota	Agaricomycetes					Specialist	Understory Specialist
OTU97_12628	10	0.312604959	Understory	4.352782219	Fungi	Ascomycota	Eurotiomycetes	Verrucariales	Verrucariaceae			Specialist	Understory Specialist
OTU97_11985	4	0.312495869	Understory	3.790021216	Fungi	Basidiomycota	Agaricomycetes	Agaricales				Specialist	Understory Specialist
OTU97_7896	1	0.311834706	Understory	5.764978922	Fungi	Ascomycota	Sordariomycetes	Hypocreales				Specialist	Understory Specialist
OTU97_18562	4	0.311357404	Understory	2.468722666	Fungi	Ascomycota	Dothideomycetes	Pleosporales				Specialist	Understory Specialist
OTU97_2898	9	0.310443169	Ground	4.164913861	Fungi	Ascomycota						Specialist	Ground Specialist
OTU97_3568	9	0.309888136	Understory	3.212733888	Fungi	Ascomycota	Sordariomycetes	Diaporthales				Specialist	Understory Specialist
OTU97_5517	10	0.309512746	Understory	6.287673715	Fungi	Ascomycota						Specialist	Understory Specialist
OTU97_5310	6	0.308707835	Understory	4.43003419	Fungi	Ascomycota	Saccharomycetes	Saccharomycetales				Specialist	Understory Specialist
OTU97_9871	4	0.308363268	Ground	4.005323085	Fungi	Ascomycota						Specialist	Ground Specialist
OTU97_8669	9	0.307254069	Understory	4.06045237	Fungi	Ascomycota						Specialist	Understory Specialist
OTU97_9269	6	0.306673704	Ground	4.755716845	Fungi	Ascomycota	Sordariomycetes					Specialist	Ground Specialist
OTU97_11835	6	0.305863967	Understory	3.120888027	Fungi	Basidiomycota	Agaricomycetes	Agaricales	Psathyrellaceae	Psathyrella		Specialist	Understory Specialist
OTU97_15998	10	0.305680822	Understory	3.051682492	Fungi	Ascomycota	Dothideomycetes	Botryosphaeriales	Aplosporellaceae			Specialist	Understory Specialist
OTU97_8682	10	0.304885936	Ground	4.218939653	Fungi	Ascomycota						Specialist	Ground Specialist
OTU97_10323	9	0.304652789	Understory	2.113913794	Fungi	Ascomycota	Dothideomycetes					Specialist	Understory Specialist
OTU97_5404	10	0.303641847	Ground	2.543210275	Fungi	Ascomycota						Specialist	Ground Specialist
OTU97_18572	6	0.30312904	Ground	2.531790305	Fungi	Ascomycota	Eurotiomycetes	Chaetothyriales				Specialist	Ground Specialist
OTU97_4971	1	0.303044761	Understory	2.675273169	Fungi	Ascomycota						Specialist	Understory Specialist
OTU97_4687	12	0.302087211	Ground	6.002355342	Fungi	Basidiomycota	Agaricomycetes					Specialist	Ground Specialist
OTU97_13186	12	0.30137967	Understory	1.395716955	Fungi	Ascomycota	Sordariomycetes	Xylariales	Xylariaceae			Specialist	Understory Specialist
OTU97_21162	1	0.299887821	Understory	2.236771828	Fungi	Ascomycota						Specialist	Understory Specialist
OTU97_18432	4	0.29951553	Understory	2.825260073	Fungi	Basidiomycota	Agaricomycetes	Polyporales				Specialist	Understory Specialist
OTU97_6309	10	0.299143482	Ground	5.433369205	Fungi	Ascomycota						Specialist	Ground Specialist
OTU97_7161	12	0.298182968	Ground	4.872390076	Fungi	Ascomycota						Specialist	Ground Specialist
OTU97_4609	4	0.29733468	Understory	3.699356713	Fungi	Ascomycota	Sordariomycetes					Specialist	Understory Specialist
OTU97_13629	10	0.296826057	Understory	2.731195116	Fungi	Basidiomycota	Agaricomycetes	Polyporales	Xenasmataceae	Xenasmatella		Specialist	Understory Specialist
OTU97_1842	6	0.296231422	Ground	3.978262814	Fungi	Ascomycota	Eurotiomycetes	Eurotiales				Specialist	Ground Specialist
OTU97_2721	1	0.294713829	Understory	1.781316064	Fungi	Basidiomycota	Agaricomycetes	Agaricales	Marasmiaceae	Crinipellis		Specialist	Understory Specialist
OTU97_2161	12	0.294089972	Ground	3.353872148	Fungi	Ascomycota						Specialist	Ground Specialist
OTU97_5074	9	0.293978417	Ground	3.449468133	Fungi	Glomeromycota	Glomeromycetes	Glomerales	Glomeraceae			Specialist	Ground Specialist
OTU97_8024	12	0.293977532	Understory	3.671115477	Fungi	Ascomycota	Sordariomycetes					Specialist	Understory Specialist
OTU97_13724	12	0.293637801	Ground	3.248312212	Fungi	Ascomycota						Specialist	Ground Specialist
OTU97_19843	1	0.293066579	Ground	2.189560747	Fungi	Basidiomycota	Agaricomycetes	Agaricales	Agaricaceae	Leucoagaricus	Leucoagaricus serenus	Specialist	Ground Specialist
OTU97_6268	6	0.29023173	Understory	4.063984122	Fungi	Ascomycota						Specialist	Understory Specialist
OTU97_7523	10	0.289406512	Understory	5.24706132	Fungi	Ascomycota						Specialist	Understory Specialist
OTU97_20220	6	0.289228186	Ground	2.562425688	Fungi	Ascomycota	Orbiliomycetes	Orbiliales	Orbiliaceae			Specialist	Ground Specialist
OTU97_5202	4	0.288107483	Ground	5.664039016	Fungi	Ascomycota	Leotiomycetes	Helotiales				Specialist	Ground Specialist
OTU97_636	1	0.285453757	Ground	4.158866196	Fungi	Basidiomycota	Agaricomycetes					Specialist	Ground Specialist
OTU97_853	4	0.285143247	Understory	3.467687768	Fungi	Basidiomycota	Agaricomycetes	Polyporales				Specialist	Understory Specialist
OTU97_6916	10	0.284536413	Understory	4.709713644	Fungi	Ascomycota						Specialist	Understory Specialist
OTU97_11835	4	0.283270323	Understory	2.468722666	Fungi	Basidiomycota	Agaricomycetes	Agaricales	Psathyrellaceae	Psathyrella		Specialist	Understory Specialist
OTU97_12153	6	0.28220197	Ground	3.978262814	Fungi	Basidiomycota						Specialist	Ground Specialist
OTU97_11344	10	0.282162774	Ground	4.079254979	Fungi	Ascomycota						Specialist	Ground Specialist
OTU97_6550	1	0.281176802	Ground	5.881105587	Fungi	Ascomycota						Specialist	Ground Specialist
OTU97_5300	4	0.281163224	Ground	6.029424563	Fungi	Basidiomycota						Specialist	Ground Specialist
OTU97_6461	12	0.280187445	Ground	3.291097879	Fungi	Ascomycota	Sordariomycetes					Specialist	Ground Specialist
OTU97_10500	6	0.279607298	Understory	3.619326273	Fungi	Ascomycota	Eurotiomycetes					Specialist	Understory Specialist
OTU97_4168	12	0.278765996	Ground	5.875565872	Fungi	Ascomycota						Specialist	Ground Specialist
OTU97_5901	1	0.276623227	Ground	6.147663307	Fungi	Ascomycota	Sordariomycetes	Xylariales				Specialist	Ground Specialist
OTU97_198	9	0.276467804	Ground	5.499690846	Fungi	Ascomycota						Specialist	Ground Specialist
OTU97_6043	10	0.276169569	Ground	5.576532721	Fungi	Ascomycota						Specialist	Ground Specialist
OTU97_336	12	0.275365672	Understory	5.697779093	Fungi	Ascomycota	Dothideomycetes	Capnodiales				Specialist	Understory Specialist
OTU97_548	9	0.273808522	Understory	3.00637937	Fungi	Ascomycota						Specialist	Understory Specialist
OTU97_6454	6	0.273238084	Ground	5.607677072	Fungi	Ascomycota	Dothideomycetes	Pleosporales	Pleomassariaceae	Tumularia	Tumularia sp	Specialist	Ground Specialist
OTU97_834	10	0.272113742	Understory	5.449271434	Fungi	Ascomycota	Dothideomycetes	Capnodiales	Mycosphaerellaceae			Specialist	Understory Specialist
OTU97_3179	12	0.271345955	Understory	5.375878973	Fungi	Ascomycota	Eurotiomycetes	Chaetothyriales				Specialist	Understory Specialist
OTU97_2022	10	0.270595499	Understory	6.997152252	Fungi	Ascomycota	Dothideomycetes	Capnodiales				Specialist	Understory Specialist
OTU97_5067	1	0.267754176	Understory	3.662757052	Fungi	Basidiomycota	Agaricomycetes	Polyporales	Meruliaceae			Specialist	Understory Specialist
OTU97_2382	1	0.26741883	Understory	3.952180294	Fungi	Basidiomycota	Agaricomycetes	Polyporales				Specialist	Understory Specialist
OTU97_23185	12	0.265151705	Ground	1.874566133	Fungi	Ascomycota	Sordariomycetes					Specialist	Ground Specialist
OTU97_12857	4	0.264183785	Ground	3.410274614	Fungi	Glomeromycota	Glomeromycetes	Glomerales	Glomeraceae			Specialist	Ground Specialist
OTU97_8840	1	0.263816424	Understory	2.732348487	Fungi	Basidiomycota	Agaricomycetes	Polyporales	Meruliaceae	Porostereum		Specialist	Understory Specialist
OTU97_2329	10	0.261311495	Ground	6.705749664	Fungi	Basidiomycota						Specialist	Ground Specialist
OTU97_6436	4	0.25957031	Ground	5.726341278	Fungi	Ascomycota	Dothideomycetes	Pleosporales				Specialist	Ground Specialist
OTU97_19702	1	0.258555465	Understory	2.68435226	Fungi	Basidiomycota	Agaricomycetes	Polyporales	Meruliaceae	Phanerochaete		Specialist	Understory Specialist
OTU97_1898	9	0.257684142	Ground	6.679440831	Fungi	Basidiomycota	Agaricomycetes					Specialist	Ground Specialist
OTU97_2571	10	0.256278005	Understory	2.828985275	Fungi	Ascomycota						Specialist	Understory Specialist
OTU97_946	10	0.255644903	Understory	6.510477244	Fungi	Basidiomycota	Agaricomycetes					Specialist	Understory Specialist
OTU97_9248	6	0.255471416	Ground	4.047220404	Fungi	Ascomycota						Specialist	Ground Specialist
OTU97_899	6	0.255060215	Ground	2.240743301	Fungi	Ascomycota						Specialist	Ground Specialist
OTU97_11815	12	0.255060007	Ground	3.978643204	Fungi	Ascomycota	Sordariomycetes					Specialist	Ground Specialist
OTU97_435	12	0.254989857	Understory	5.683953749	Fungi	Ascomycota						Specialist	Understory Specialist
OTU97_14001	4	0.253815441	Understory	3.174353813	Fungi	Ascomycota	Sordariomycetes					Specialist	Understory Specialist
OTU97_9693	1	0.253282472	Ground	4.340513171	Fungi	Ascomycota	Sordariomycetes	Hypocreales				Specialist	Ground Specialist
OTU97_5911	4	0.252580385	Ground	5.318013579	Fungi	Glomeromycota	Glomeromycetes	Glomerales	Glomeraceae			Specialist	Ground Specialist
OTU97_5627	9	0.25226962	Ground	4.813219065	Fungi	Glomeromycota	Glomeromycetes	Glomerales	Glomeraceae	Kamienskia		Specialist	Ground Specialist
OTU97_2405	1	0.251945339	Understory	5.91928171	Fungi	Ascomycota						Specialist	Understory Specialist
OTU97_4530	1	0.251347537	Ground	6.070705814	Fungi	Ascomycota	Eurotiomycetes	Chaetothyriales				Specialist	Ground Specialist
OTU97_6071	1	0.250313047	Understory	4.399539211	Fungi	Ascomycota						Specialist	Understory Specialist
OTU97_2319	9	0.249060897	Ground	4.315804465	Fungi	Glomeromycota	Glomeromycetes	Glomerales	Glomeraceae	Kamienskia		Specialist	Ground Specialist
OTU97_10555	4	0.247805917	Ground	3.979077913	Fungi	Ascomycota	Sordariomycetes	Hypocreales	Nectriaceae			Specialist	Ground Specialist
OTU97_1872	12	0.247703972	Understory	4.08573336	Fungi	Ascomycota						Specialist	Understory Specialist
OTU97_621	10	0.247202649	Ground	9.420850744	Fungi	Ascomycota						Specialist	Ground Specialist
OTU97_2925	4	0.246972867	Ground	6.405409002	Fungi	Ascomycota						Specialist	Ground Specialist
OTU97_15030	10	0.244623348	Ground	3.313960705	Fungi	Basidiomycota	Agaricomycetes					Specialist	Ground Specialist
OTU97_2059	12	0.244583414	Understory	6.753837427	Fungi	Ascomycota						Specialist	Understory Specialist
OTU97_9812	10	0.24415543	Ground	4.161654827	Fungi	Ascomycota						Specialist	Ground Specialist
OTU97_3984	1	0.243961334	Ground	5.509460762	Fungi	Ascomycota	Sordariomycetes	Sordariales				Specialist	Ground Specialist
OTU97_4188	1	0.243232424	Understory	3.865751583	Fungi	Ascomycota						Specialist	Understory Specialist
OTU97_3986	6	0.243195346	Ground	5.213349372	Fungi	Basidiomycota	Agaricomycetes					Specialist	Ground Specialist
OTU97_14632	4	0.243162307	Understory	3.409949437	Fungi	Basidiomycota	Agaricomycetes					Specialist	Understory Specialist
OTU97_4433	1	0.242809194	Ground	4.51047012	Fungi	Ascomycota	Sordariomycetes					Specialist	Ground Specialist
OTU97_1011	1	0.242030413	Ground	8.985081226	Fungi	Glomeromycota						Specialist	Ground Specialist
OTU97_5035	9	0.241486141	Ground	5.869150427	Fungi	Ascomycota						Specialist	Ground Specialist
OTU97_8580	6	0.239613202	Ground	5.159346111	Fungi	Ascomycota						Specialist	Ground Specialist
OTU97_10260	4	0.238799598	Ground	4.387770491	Fungi	Ascomycota						Specialist	Ground Specialist
OTU97_8274	9	0.238397808	Ground	5.189284855	Fungi	Ascomycota	Sordariomycetes					Specialist	Ground Specialist
OTU97_4087	10	0.237171273	Ground	6.584509132	Fungi	Ascomycota	Sordariomycetes	Branch06				Specialist	Ground Specialist
OTU97_506	6	0.236987837	Ground	8.441711839	Fungi	Basidiomycota	Agaricomycetes					Specialist	Ground Specialist
OTU97_3270	12	0.236977158	Ground	6.319750654	Fungi	Ascomycota	Dothideomycetes	Pleosporales				Specialist	Ground Specialist
OTU97_7762	4	0.236730558	Understory	4.882907558	Fungi	Ascomycota	Sordariomycetes					Specialist	Understory Specialist
OTU97_548	10	0.234694334	Understory	4.284155579	Fungi	Ascomycota						Specialist	Understory Specialist
OTU97_9056	6	0.234095732	Understory	3.993575908	Fungi	Basidiomycota	Agaricomycetes					Specialist	Understory Specialist
OTU97_260	4	0.234088883	Understory	4.204443371	Fungi	Basidiomycota	Agaricomycetes	Polyporales				Specialist	Understory Specialist
OTU97_1885	10	0.233911052	Understory	7.139752368	Fungi	Ascomycota						Specialist	Understory Specialist
OTU97_3584	4	0.233439923	Ground	6.403666452	Fungi	Glomeromycota	Glomeromycetes					Specialist	Ground Specialist
OTU97_7498	6	0.232189229	Ground	4.971437594	Fungi	Ascomycota						Specialist	Ground Specialist
OTU97_11135	1	0.232151334	Ground	4.038814214	Fungi	Ascomycota						Specialist	Ground Specialist
OTU97_7219	4	0.231042955	Ground	5.076502516	Fungi	Ascomycota	Sordariomycetes	Hypocreales	Nectriaceae			Specialist	Ground Specialist
OTU97_27069	1	0.229991926	Understory	1.197248004	Fungi	Ascomycota						Specialist	Understory Specialist
OTU97_5769	1	0.229535754	Understory	4.760513367	Fungi	Basidiomycota	Agaricomycetes					Specialist	Understory Specialist
OTU97_2826	1	0.229011838	Ground	6.982630428	Fungi	Basidiomycota	Agaricomycetes					Specialist	Ground Specialist
OTU97_1892	12	0.227803969	Understory	5.099047735	Fungi	Ascomycota						Specialist	Understory Specialist
OTU97_2523	10	0.227081848	Ground	7.398927371	Fungi	Basidiomycota	Agaricomycetes	Cantharellales	Ceratobasidiaceae			Specialist	Ground Specialist
OTU97_4705	4	0.226362251	Ground	5.881640995	Fungi	Glomeromycota	Glomeromycetes	Glomerales	Glomeraceae			Specialist	Ground Specialist
OTU97_3424	9	0.222010447	Ground	6.727616228	Fungi	Basidiomycota	Agaricomycetes	Auriculariales				Specialist	Ground Specialist
OTU97_3320	12	0.221121728	Understory	4.563679246	Fungi	Ascomycota						Specialist	Understory Specialist
OTU97_7213	1	0.22093107	Ground	5.170337607	Fungi	Ascomycota	Sordariomycetes	Hypocreales	Nectriaceae			Specialist	Ground Specialist
OTU97_6571	6	0.219915888	Ground	4.89756949	Fungi	Basidiomycota	Agaricomycetes					Specialist	Ground Specialist
OTU97_1539	10	0.218530217	Understory	3.965896714	Fungi	Ascomycota	Dothideomycetes	Capnodiales				Specialist	Understory Specialist
OTU97_7764	1	0.218315292	Ground	4.258979888	Fungi	Glomeromycota	Glomeromycetes	Glomerales	Claroideoglomeraceae			Specialist	Ground Specialist
OTU97_5012	9	0.217417929	Understory	5.578623406	Fungi	Ascomycota	Dothideomycetes	Pleosporales	Phaeosphaeriaceae	Leptospora	Leptospora rubella	Specialist	Understory Specialist
OTU97_1804	12	0.216123706	Ground	8.172209871	Fungi	Basidiomycota	Agaricomycetes					Specialist	Ground Specialist
OTU97_2733	10	0.216012841	Ground	7.389467268	Fungi	Basidiomycota	Agaricomycetes	Sebacinales				Specialist	Ground Specialist
OTU97_8645	9	0.214570431	Ground	4.425852032	Fungi	Basidiomycota	Agaricomycetes	Agaricales				Specialist	Ground Specialist
OTU97_898	12	0.213917629	Ground	8.862540363	Fungi	Ascomycota						Specialist	Ground Specialist
OTU97_3915	6	0.208450071	Understory	5.122547973	Fungi	Ascomycota						Specialist	Understory Specialist
OTU97_3722	4	0.20554204	Ground	5.376294218	Fungi	Ascomycota	Eurotiomycetes	Eurotiales				Specialist	Ground Specialist
OTU97_11256	10	0.204809301	Ground	3.576897784	Fungi	Glomeromycota	Glomeromycetes					Specialist	Ground Specialist
OTU97_2319	4	0.199251173	Ground	7.286754539	Fungi	Glomeromycota	Glomeromycetes	Glomerales	Glomeraceae	Kamienskia		Specialist	Ground Specialist
OTU97_2764	10	0.198837962	Understory	6.133882338	Fungi	Ascomycota						Specialist	Understory Specialist
OTU97_410	10	0.198804987	Understory	8.103474606	Fungi	Ascomycota	Sordariomycetes					Specialist	Understory Specialist
OTU97_7916	4	0.198684749	Understory	4.161134392	Fungi	Basidiomycota	Agaricomycetes					Specialist	Understory Specialist
OTU97_2655	10	0.196281773	Understory	7.181882897	Fungi	Ascomycota	Dothideomycetes					Specialist	Understory Specialist
OTU97_12751	1	0.19575655	Understory	2.325816873	Fungi	Ascomycota	Dothideomycetes	Pleosporales				Specialist	Understory Specialist
OTU97_2951	1	0.189999768	Ground	7.474196748	Fungi	Ascomycota						Specialist	Ground Specialist
OTU97_12153	10	0.186277583	Ground	4.848473906	Fungi	Basidiomycota						Specialist	Ground Specialist
OTU97_5133	4	0.18531817	Ground	5.662941642	Fungi	Glomeromycota	Paraglomeromycetes	Gs24				Specialist	Ground Specialist
OTU97_6123	10	0.184521333	Ground	5.854118132	Fungi	Ascomycota	Eurotiomycetes	Eurotiales				Specialist	Ground Specialist
OTU97_685	1	0.176849515	Ground	9.686642264	Fungi	Basidiomycota	Agaricomycetes	Agaricales	Clavariaceae			Specialist	Ground Specialist
OTU97_1290	1	0.176091717	Ground	9.017567516	Fungi	Ascomycota	Sordariomycetes					Specialist	Ground Specialist
OTU97_1287	1	0.172845401	Ground	8.775930476	Fungi	Ascomycota						Specialist	Ground Specialist
OTU97_1132	1	0.169174815	Understory	6.207843082	Fungi	Basidiomycota	Microbotryomycetes					Specialist	Understory Specialist
OTU97_182	9	0.164286446	Understory	11.86267375	Fungi	Ascomycota						Specialist	Understory Specialist
OTU97_3877	10	0.156330964	Ground	6.530024909	Fungi	Ascomycota						Specialist	Ground Specialist
OTU97_4737	12	0.145993056	Ground	6.941757305	Fungi	Basidiomycota	Agaricomycetes	Auriculariales				Specialist	Ground Specialist
OTU97_4344	1	0.141461885	Ground	6.192085888	Fungi	Glomeromycota						Specialist	Ground Specialist
OTU97_4087	1	0.136917134	Ground	6.103447255	Fungi	Ascomycota	Sordariomycetes	Branch06				Specialist	Ground Specialist
OTU97_13075	10	0.090607755	Understory	4.206993886	Fungi	Basidiomycota	Tremellomycetes	Tremellales	Cuniculitremaceae	Kockovaella		Specialist	Understory Specialist
OTU97_1166	1	0.079187924	Ground	8.266232517	Fungi	Ascomycota	Pezizomycetes	Pezizales				Specialist	Ground Specialist
OTU97_9460	1	0.046904451	Ground	4.401898871	Fungi	Ascomycota	Eurotiomycetes	Chaetothyriales				Specialist	Ground Specialist
OTU97_11164	4	0.046509806	Ground	3.791040599	Fungi	Glomeromycota						Specialist	Ground Specialist
OTU97_6711	10	0.026202766	Ground	6.104740622	Fungi	Ascomycota						Specialist	Ground Specialist
OTU97_2637	12	0.001591736	Understory	4.359371447	Fungi	Ascomycota	Dothideomycetes	Capnodiales				Specialist	Understory Specialist
OTU97_10093	10	0.168387505602839	Ground	3.30001864748811	Fungi	Ascomycota	Leotiomycetes	Helotiales				Generalist	Ground Generalist
OTU97_101	6	3.40751397714936	Ground	7.13330105410047	Fungi	Ascomycota	Dothideomycetes	Capnodiales	Mycosphaerellaceae	Pseudocercospora		Generalist	Ground Generalist
OTU97_1021	4	4.91992482608966	Ground	6.62745733305595	Fungi	Ascomycota	Sordariomycetes	Xylariales				Generalist	Ground Generalist
OTU97_1023	10	2.43655386488211	Ground	9.35167624477969	Fungi	Ascomycota	Sordariomycetes	Hypocreales	Hypocreaceae	Trichoderma		Generalist	Ground Generalist
OTU97_1024	12	3.76193814401915	Ground	4.18390882537281	Fungi	Basidiomycota	Tremellomycetes	Tremellales	Bulleribasidiaceae	Hannaella		Generalist	Ground Generalist
OTU97_1028	1	0.284012387191536	Ground	3.22542677406698	Fungi	Ascomycota	Eurotiomycetes	Chaetothyriales	Herpotrichiellaceae			Generalist	Ground Generalist
OTU97_10322	9	4.76105009680313	Ground	0.981886796046517	Fungi	Ascomycota	Sordariomycetes					Generalist	Ground Generalist
OTU97_10657	10	4.31615463203162	Ground	2.4708086180746	Fungi	Basidiomycota	Agaricomycetes	Polyporales				Generalist	Ground Generalist
OTU97_1077	6	3.27538589991937	Ground	3.08954798752305	Fungi	Ascomycota	Sordariomycetes					Generalist	Ground Generalist
OTU97_1091	10	0.31973904676214	Ground	5.71177856786017	Fungi	Basidiomycota	Agaricomycetes	Phallales	Clathraceae	Clathrus	Clathrus archeri	Generalist	Ground Generalist
OTU97_1095	1	0.415261037120889	Ground	1.48903283570134	Fungi	Basidiomycota	Tremellomycetes	Tremellales				Generalist	Ground Generalist
OTU97_1116	1	3.41712314936889	Ground	5.69936088001602	Fungi	Ascomycota	Sordariomycetes	Hypocreales	Nectriaceae	Fusarium		Generalist	Ground Generalist
OTU97_11212	6	1.3533377904576	Ground	3.9890139388982	Fungi	Ascomycota	Sordariomycetes	Hypocreales	Nectriaceae			Generalist	Ground Generalist
OTU97_11321	1	0.406315569813055	Ground	3.38819272159385	Fungi	Ascomycota	Sordariomycetes	Hypocreales				Generalist	Ground Generalist
OTU97_1160	6	0.249543921189909	Ground	3.0544138602639	Fungi	Ascomycota	Dothideomycetes					Generalist	Ground Generalist
OTU97_1160	12	1.58168009189472	Ground	3.69123501000682	Fungi	Ascomycota	Dothideomycetes					Generalist	Ground Generalist
OTU97_1168	6	0.182578724273707	Ground	1.97737978021998	Fungi	Basidiomycota	Agaricomycetes	Polyporales	Meruliaceae	Bjerkandera	Bjerkandera adusta	Generalist	Ground Generalist
OTU97_1181	1	0.119255547268572	Ground	5.16635880457384	Fungi	Ascomycota	Dothideomycetes	Pleosporales				Generalist	Ground Generalist
OTU97_1184	4	0.156961429526273	Ground	6.25823277354611	Fungi	Ascomycota	Eurotiomycetes	Chaetothyriales	Herpotrichiellaceae			Generalist	Ground Generalist
OTU97_1189	6	2.97524865969666	Ground	7.98088113652146	Fungi	Basidiomycota	Agaricomycetes	Agaricales	Entolomataceae			Generalist	Ground Generalist
OTU97_1192	1	2.82454169119622	Ground	2.45238300822551	Fungi	Basidiomycota	Agaricomycetes					Generalist	Ground Generalist
OTU97_1198	10	2.44685721865088	Ground	3.67626730144141	Fungi	Basidiomycota	Agaricomycetes	Polyporales				Generalist	Ground Generalist
OTU97_1198	12	2.48124396102114	Ground	2.29169095189523	Fungi	Basidiomycota	Agaricomycetes	Polyporales				Generalist	Ground Generalist
OTU97_12	12	1.30022990992054	Ground	3.84900375541816	Fungi	Ascomycota	Dothideomycetes	Capnodiales	Mycosphaerellaceae			Generalist	Ground Generalist
OTU97_1205	1	0.163643691217526	Ground	2.27412711077394	Fungi	Ascomycota	Dothideomycetes	Pleosporales	Didymellaceae			Generalist	Ground Generalist
OTU97_12102	10	2.80484396517291	Ground	2.47863798068756	Fungi	Basidiomycota	Agaricomycetes					Generalist	Ground Generalist
OTU97_12254	1	0.34944305863951	Ground	2.30105871689884	Fungi	Ascomycota	Sordariomycetes					Generalist	Ground Generalist
OTU97_1246	9	2.40594865448205	Ground	6.23049785957963	Fungi	Ascomycota	Sordariomycetes	Hypocreales	Nectriaceae	Gliocladiopsis	Gliocladiopsis peggii	Generalist	Ground Generalist
OTU97_1256	4	1.75248503277393	Ground	8.77808002178419	Fungi	Ascomycota						Generalist	Ground Generalist
OTU97_1280	6	2.39309260651939	Ground	6.42940608188098	Fungi	Ascomycota	Sordariomycetes					Generalist	Ground Generalist
OTU97_12975	9	0.35993223464937	Ground	1.56586951209546	Fungi	Ascomycota	Sordariomycetes	Xylariales	Xylariaceae			Generalist	Ground Generalist
OTU97_1341	4	3.62718378846261	Ground	6.58456984484344	Fungi	Ascomycota						Generalist	Ground Generalist
OTU97_1343	1	4.01873512853093	Ground	2.64489664827328	Fungi	Basidiomycota	Agaricomycetes	Agaricales	Psathyrellaceae	Psathyrella		Generalist	Ground Generalist
OTU97_1343	6	0.297860365561565	Ground	5.88289340227154	Fungi	Basidiomycota	Agaricomycetes	Agaricales	Psathyrellaceae	Psathyrella		Generalist	Ground Generalist
OTU97_1344	1	2.16184330080349	Ground	8.39771562064088	Fungi	Ascomycota						Generalist	Ground Generalist
OTU97_1344	9	0.376145033601227	Ground	3.53505898257007	Fungi	Ascomycota						Generalist	Ground Generalist
OTU97_1348	9	1.13900390139973	Ground	3.13915894095867	Fungi	Basidiomycota	Agaricomycetes					Generalist	Ground Generalist
OTU97_1354	9	0.299376112355159	Ground	2.56488872874926	Fungi	Ascomycota						Generalist	Ground Generalist
OTU97_1379	6	1.81705068627933	Ground	3.87176483544394	Fungi	Basidiomycota	Agaricomycetes	Agaricales				Generalist	Ground Generalist
OTU97_1379	9	1.55839719271442	Ground	2.47777653437567	Fungi	Basidiomycota	Agaricomycetes	Agaricales				Generalist	Ground Generalist
OTU97_1401	9	1.65395518073636	Ground	6.43844303406091	Fungi	Ascomycota						Generalist	Ground Generalist
OTU97_1403	10	1.74935137795125	Ground	7.40885159312833	Fungi	Basidiomycota	Agaricomycetes	Agaricales				Generalist	Ground Generalist
OTU97_14075	6	0.469363598968048	Ground	3.18193328922177	Fungi	Ascomycota						Generalist	Ground Generalist
OTU97_1437	4	0.405957260949099	Ground	2.03242909663031	Fungi	Ascomycota	Sordariomycetes	Hypocreales	Cordycipitaceae	Simplicillium	Simplicillium sp	Generalist	Ground Generalist
OTU97_1454	4	0.255867354936248	Ground	3.72554299958958	Fungi	Ascomycota	Orbiliomycetes	Orbiliales	Orbiliaceae			Generalist	Ground Generalist
OTU97_14646	4	0.291556320118606	Ground	3.05471686098019	Fungi	Ascomycota	Sordariomycetes	Hypocreales	Stachybotryaceae			Generalist	Ground Generalist
OTU97_14656	6	0.321003519665708	Ground	1.67564678971255	Fungi	Basidiomycota						Generalist	Ground Generalist
OTU97_1469	1	1.2388412430417	Ground	3.81390785172027	Fungi	Basidiomycota						Generalist	Ground Generalist
OTU97_1469	4	0.269619193228301	Ground	3.92449514467671	Fungi	Basidiomycota						Generalist	Ground Generalist
OTU97_1472	12	4.75135908202425	Ground	1.29858705664729	Fungi	Ascomycota						Generalist	Ground Generalist
OTU97_1477	6	0.321678223447666	Ground	2.89700035945606	Fungi	Ascomycota						Generalist	Ground Generalist
OTU97_1478	6	0.427374019386404	Ground	2.18257295416536	Fungi	Ascomycota	Dothideomycetes	Pleosporales	Cucurbitariaceae	Pyrenochaetopsis		Generalist	Ground Generalist
OTU97_15393	4	1.9485074296411	Ground	2.88000263405425	Fungi	Basidiomycota	Agaricomycetes	Agaricales				Generalist	Ground Generalist
OTU97_15406	4	0.408747183062672	Ground	1.29661643335711	Fungi	Basidiomycota	Agaricomycetes	Agaricales	Pluteaceae	Pluteus		Generalist	Ground Generalist
OTU97_1596	1	0.267956486651794	Ground	4.07687343162233	Fungi	Ascomycota	Dothideomycetes	Pleosporales				Generalist	Ground Generalist
OTU97_1607	12	2.60070989328514	Ground	7.79151476417072	Fungi	Ascomycota	Sordariomycetes	Xylariales				Generalist	Ground Generalist
OTU97_1612	6	3.16783689977121	Ground	4.56310247857401	Fungi	Ascomycota	Sordariomycetes	Hypocreales				Generalist	Ground Generalist
OTU97_1617	4	0.198844507077708	Ground	7.60744954736432	Fungi	Ascomycota						Generalist	Ground Generalist
OTU97_1618	6	2.14404868367134	Ground	8.87532382232689	Fungi	Ascomycota	Sordariomycetes	Xylariales				Generalist	Ground Generalist
OTU97_1619	6	0.788252233861073	Ground	3.37105193145923	Fungi	Ascomycota						Generalist	Ground Generalist
OTU97_1620	6	1.17088787032755	Ground	4.99593818496459	Fungi	Ascomycota	Dothideomycetes	Capnodiales	Mycosphaerellaceae			Generalist	Ground Generalist
OTU97_16235	1	2.34806483914155	Ground	3.30046948183848	Fungi	Ascomycota	Dothideomycetes					Generalist	Ground Generalist
OTU97_169	4	2.95826164886736	Ground	11.4739197999705	Fungi	Mortierellomycota	Mortierellomycetes	Mortierellales	Mortierellaceae	Mortierella		Generalist	Ground Generalist
OTU97_169	10	1.27066327420416	Ground	10.4692327510007	Fungi	Mortierellomycota	Mortierellomycetes	Mortierellales	Mortierellaceae	Mortierella		Generalist	Ground Generalist
OTU97_1694	1	3.37670396192668	Ground	7.51744247413904	Fungi	Basidiomycota	Agaricomycetes					Generalist	Ground Generalist
OTU97_1707	10	0.127588562358801	Ground	8.3600038755459	Fungi	Ascomycota	Eurotiomycetes	Chaetothyriales				Generalist	Ground Generalist
OTU97_1736	12	3.40513190790318	Ground	3.05405482565996	Fungi	Ascomycota	Leotiomycetes	Helotiales				Generalist	Ground Generalist
OTU97_174	1	2.37397548279416	Ground	2.84743094737402	Fungi	Basidiomycota	Agaricomycetes	Agaricales	Entolomataceae	Clitopilus		Generalist	Ground Generalist
OTU97_174	6	0.367916319609463	Ground	2.41188530556557	Fungi	Basidiomycota	Agaricomycetes	Agaricales	Entolomataceae	Clitopilus		Generalist	Ground Generalist
OTU97_1744	6	0.9261612490659	Ground	2.98937961803076	Fungi	Basidiomycota	Tremellomycetes	Tremellales				Generalist	Ground Generalist
OTU97_1771	9	0.187702248717754	Ground	5.75164625083462	Fungi	Ascomycota	Eurotiomycetes					Generalist	Ground Generalist
OTU97_1796	1	1.97327764336534	Ground	1.88237070521964	Fungi	Ascomycota						Generalist	Ground Generalist
OTU97_187	6	0.186298471673276	Ground	3.24012891215969	Fungi	Basidiomycota	Agaricomycetes	Agaricales				Generalist	Ground Generalist
OTU97_188	1	0.391654494511647	Ground	3.53755287384133	Fungi	Basidiomycota	Tremellomycetes	Trichosporonales	Trichosporonaceae	Vanrija	Vanrija humicola	Generalist	Ground Generalist
OTU97_19	6	0.853731066415549	Ground	4.63891025017022	Fungi	Ascomycota						Generalist	Ground Generalist
OTU97_19094	10	0.398716121034877	Ground	2.57738431859978	Fungi	Ascomycota	Dothideomycetes	Pleosporales				Generalist	Ground Generalist
OTU97_1919	9	0.295311983295713	Ground	3.97931273029164	Fungi	Ascomycota						Generalist	Ground Generalist
OTU97_1962	9	3.17976966829365	Ground	7.02976760526389	Fungi	Ascomycota	Sordariomycetes	Hypocreales				Generalist	Ground Generalist
OTU97_1992	1	3.68543548873855	Ground	8.37014615433652	Fungi	Ascomycota	Leotiomycetes	Helotiales				Generalist	Ground Generalist
OTU97_2016	10	1.70834614689595	Ground	8.07699535950311	Fungi	Basidiomycota	Agaricomycetes	Polyporales				Generalist	Ground Generalist
OTU97_2040	6	2.5723163283626	Ground	2.78539592200916	Fungi	Basidiomycota	Agaricomycetes	Polyporales				Generalist	Ground Generalist
OTU97_2041	4	0.845911499537423	Ground	7.71556016058141	Fungi	Basidiomycota	Agaricomycetes	Agaricales				Generalist	Ground Generalist
OTU97_2041	6	0.274443471024697	Ground	3.20022283811408	Fungi	Basidiomycota	Agaricomycetes	Agaricales				Generalist	Ground Generalist
OTU97_206	10	4.79369048024138	Ground	11.0321741949678	Fungi	Ascomycota	Eurotiomycetes	Chaetothyriales				Generalist	Ground Generalist
OTU97_2095	9	54.7614475536507	Ground	7.577615287436	Fungi	Ascomycota						Generalist	Ground Generalist
OTU97_2107	9	3.70858301074929	Ground	3.14952407936959	Fungi	Ascomycota						Generalist	Ground Generalist
OTU97_2120	6	0.145413308021702	Ground	7.65739541585736	Fungi	Ascomycota	Dothideomycetes	Pleosporales	Dictyosporiaceae			Generalist	Ground Generalist
OTU97_2130	9	3.78065269381165	Ground	8.08605354121404	Fungi	Ascomycota	Sordariomycetes					Generalist	Ground Generalist
OTU97_215	4	7.72915355191298	Ground	11.4955272646741	Fungi	Ascomycota						Generalist	Ground Generalist
OTU97_21960	4	0.315661653130859	Ground	1.75875075817551	Fungi	Basidiomycota	Agaricomycetes	Agaricales				Generalist	Ground Generalist
OTU97_222	9	0.233417776851932	Ground	5.97932603794401	Fungi	Ascomycota	Dothideomycetes	Pleosporales				Generalist	Ground Generalist
OTU97_222	10	0.232603333326204	Ground	5.10695233465447	Fungi	Ascomycota	Dothideomycetes	Pleosporales				Generalist	Ground Generalist
OTU97_2240	1	2.04588083230535	Ground	4.45158704865279	Fungi	Basidiomycota	Agaricomycetes					Generalist	Ground Generalist
OTU97_228	6	2.97917003898522	Ground	11.5722488223443	Fungi	Basidiomycota	Agaricomycetes	Agaricales	Psathyrellaceae	Psathyrella		Generalist	Ground Generalist
OTU97_230	6	1.41212987814254	Ground	11.2285993334062	Fungi	Ascomycota	Sordariomycetes	Hypocreales	Clavicipitaceae			Generalist	Ground Generalist
OTU97_2309	1	1.97716551220916	Ground	5.86645864008595	Fungi	Basidiomycota						Generalist	Ground Generalist
OTU97_232	1	0.230292671808331	Ground	3.64443235492789	Fungi	Ascomycota	Sordariomycetes	Xylariales				Generalist	Ground Generalist
OTU97_232	9	0.755516050240109	Ground	2.97968087588352	Fungi	Ascomycota	Sordariomycetes	Xylariales				Generalist	Ground Generalist
OTU97_2337	1	1.8993318484431	Ground	5.03646106875089	Fungi	Basidiomycota	Agaricomycetes	Polyporales				Generalist	Ground Generalist
OTU97_235	6	1.61389221332288	Ground	2.30191583312391	Fungi	Ascomycota	Sordariomycetes	Hypocreales	Cordycipitaceae	Simplicillium	Simplicillium sp	Generalist	Ground Generalist
OTU97_2353	6	9.40616999514674	Ground	8.46239137968134	Fungi	Ascomycota						Generalist	Ground Generalist
OTU97_237	4	3.5043107230601	Ground	11.3421022556066	Fungi	Basidiomycota	Tremellomycetes	Trichosporonales	Trichosporonaceae	Apiotrichum	Apiotrichum dehoogii	Generalist	Ground Generalist
OTU97_2403	9	0.293444556845074	Ground	1.98041674467681	Fungi	Ascomycota						Generalist	Ground Generalist
OTU97_2406	4	0.369262527669818	Ground	4.78744225835193	Fungi	Basidiomycota	Agaricomycetes					Generalist	Ground Generalist
OTU97_2406	6	2.60058596647984	Ground	4.05957696945804	Fungi	Basidiomycota	Agaricomycetes					Generalist	Ground Generalist
OTU97_2407	6	2.0873075858152	Ground	7.39161883836217	Fungi	Ascomycota	Leotiomycetes	Helotiales	Helotiaceae	Tetracladium	Tetracladium sp	Generalist	Ground Generalist
OTU97_2409	1	0.289074863183503	Ground	2.66370595588764	Fungi	Basidiomycota	Agaricomycetes	Polyporales				Generalist	Ground Generalist
OTU97_2416	6	1.38459090019897	Ground	3.05992519863483	Fungi	Basidiomycota	Agaricomycetes	Polyporales				Generalist	Ground Generalist
OTU97_2429	12	0.2185977099187	Ground	4.06763719167762	Fungi	Ascomycota	Dothideomycetes	Pleosporales				Generalist	Ground Generalist
OTU97_2437	1	3.93139893934996	Ground	2.83742567388634	Fungi	Ascomycota	Dothideomycetes	Pleosporales				Generalist	Ground Generalist
OTU97_2454	6	5.52377210557577	Ground	7.99755450125567	Fungi	Ascomycota						Generalist	Ground Generalist
OTU97_2459	10	2.56450006691674	Ground	6.75902643694329	Fungi	Ascomycota	Sordariomycetes	Hypocreales	Nectriaceae			Generalist	Ground Generalist
OTU97_2512	1	2.14357647694333	Ground	6.78831926678626	Fungi	Basidiomycota	Agaricomycetes					Generalist	Ground Generalist
OTU97_2512	4	0.164429505612341	Ground	4.35954415855824	Fungi	Basidiomycota	Agaricomycetes					Generalist	Ground Generalist
OTU97_2536	1	2.55703529986087	Ground	4.34940909773171	Fungi	Ascomycota	Dothideomycetes	Pleosporales	Didymellaceae	Phoma	Phoma sp	Generalist	Ground Generalist
OTU97_2536	4	1.080639191038	Ground	4.60304636511518	Fungi	Ascomycota	Dothideomycetes	Pleosporales	Didymellaceae	Phoma	Phoma sp	Generalist	Ground Generalist
OTU97_257	1	2.26711931161016	Ground	8.21067459572638	Fungi	Basidiomycota	Agaricomycetes	Polyporales				Generalist	Ground Generalist
OTU97_257	10	3.11727754267326	Ground	6.94529011725499	Fungi	Basidiomycota	Agaricomycetes	Polyporales				Generalist	Ground Generalist
OTU97_257	12	1.25155249864916	Ground	8.93654586106874	Fungi	Basidiomycota	Agaricomycetes	Polyporales				Generalist	Ground Generalist
OTU97_258	4	3.42776627578942	Ground	8.30404581466565	Fungi	Basidiomycota	Agaricomycetes	Agaricales				Generalist	Ground Generalist
OTU97_2608	6	7.43558104841052	Ground	6.03583937572224	Fungi	Ascomycota	Sordariomycetes	Xylariales				Generalist	Ground Generalist
OTU97_2611	1	0.297286828444007	Ground	2.41866939892839	Fungi	Ascomycota	Sordariomycetes					Generalist	Ground Generalist
OTU97_2621	9	0.27299018423326	Ground	3.8862278733236	Fungi	Ascomycota	Sordariomycetes	Hypocreales				Generalist	Ground Generalist
OTU97_267	6	0.236878729438835	Ground	10.2172911383307	Fungi	Basidiomycota	Agaricomycetes					Generalist	Ground Generalist
OTU97_2676	1	0.333941910319139	Ground	2.64489664827328	Fungi	Ascomycota	Sordariomycetes	Xylariales	Xylariaceae	Hypoxylon	Hypoxylon erythrostroma	Generalist	Ground Generalist
OTU97_2712	1	0.912382478782562	Ground	3.89052991575304	Fungi	Ascomycota	Sordariomycetes	Xylariales	Xylariaceae			Generalist	Ground Generalist
OTU97_2712	6	2.79147227844902	Ground	4.59867619587744	Fungi	Ascomycota	Sordariomycetes	Xylariales	Xylariaceae			Generalist	Ground Generalist
OTU97_2760	6	0.00470151976285016	Ground	6.86150260669649	Fungi	Ascomycota	Sordariomycetes	Hypocreales	Nectriaceae			Generalist	Ground Generalist
OTU97_2781	1	1.42054484939419	Ground	5.48059919261629	Fungi	Basidiomycota	Agaricomycetes	Agaricales				Generalist	Ground Generalist
OTU97_2781	9	0.233194190978943	Ground	4.43533415107112	Fungi	Basidiomycota	Agaricomycetes	Agaricales				Generalist	Ground Generalist
OTU97_281	10	3.43400367907656	Ground	11.2562325047823	Fungi	Basidiomycota	Agaricomycetes					Generalist	Ground Generalist
OTU97_2833	1	1.91819180963029	Ground	5.79091413636961	Fungi	Basidiomycota	Agaricomycetes	Agaricales				Generalist	Ground Generalist
OTU97_2833	6	0.245630768802735	Ground	4.97143759443655	Fungi	Basidiomycota	Agaricomycetes	Agaricales				Generalist	Ground Generalist
OTU97_2870	1	0.23414398396746	Ground	3.6846890471645	Fungi	Ascomycota	Dothideomycetes	Pleosporales				Generalist	Ground Generalist
OTU97_2881	1	0.0147445091466883	Ground	7.78393144113532	Fungi	Basidiomycota	Agaricomycetes					Generalist	Ground Generalist
OTU97_2915	6	5.19746641124844	Ground	5.41093018058969	Fungi	Ascomycota	Sordariomycetes	Glomerellales	Plectosphaerellaceae	Plectosphaerella		Generalist	Ground Generalist
OTU97_2915	9	1.26372066755501	Ground	5.22515357207757	Fungi	Ascomycota	Sordariomycetes	Glomerellales	Plectosphaerellaceae	Plectosphaerella		Generalist	Ground Generalist
OTU97_2933	4	0.377296147804072	Ground	2.75717640066147	Fungi	Ascomycota						Generalist	Ground Generalist
OTU97_2970	10	1.93032171553458	Ground	5.55452274056653	Fungi	Ascomycota	Sordariomycetes	Chaetosphaeriales	Chaetosphaeriaceae	Chaetosphaeria		Generalist	Ground Generalist
OTU97_2982	9	3.0176459667957	Ground	7.41864145365061	Fungi	Basidiomycota	Agaricomycetes					Generalist	Ground Generalist
OTU97_3	12	0.32850320712959	Ground	1.88276280510952	Fungi	Ascomycota						Generalist	Ground Generalist
OTU97_3066	9	3.38366780264433	Ground	6.81584015937719	Fungi	Ascomycota	Sordariomycetes	Xylariales				Generalist	Ground Generalist
OTU97_315	6	0.227917688099644	Ground	5.276256912938	Fungi	Ascomycota						Generalist	Ground Generalist
OTU97_318	4	2.36925304892132	Ground	1.75803488970309	Fungi	Ascomycota	Dothideomycetes	Pleosporales				Generalist	Ground Generalist
OTU97_318	9	1.54431214008453	Ground	3.59561276120781	Fungi	Ascomycota	Dothideomycetes	Pleosporales				Generalist	Ground Generalist
OTU97_3187	4	1.60159971071026	Ground	6.75527839809051	Fungi	Ascomycota						Generalist	Ground Generalist
OTU97_319	9	0.24585614484161	Ground	8.3540016270741	Fungi	Ascomycota	Sordariomycetes	Hypocreales	Nectriaceae			Generalist	Ground Generalist
OTU97_3226	1	0.713270441110853	Ground	4.47299476407275	Fungi	Basidiomycota	Agaricomycetes	Polyporales	Meruliaceae			Generalist	Ground Generalist
OTU97_3257	12	0.324494903988647	Ground	3.96081759683052	Fungi	Ascomycota	Sordariomycetes	Xylariales				Generalist	Ground Generalist
OTU97_3259	4	1.94397024877334	Ground	5.21590504888779	Fungi	Ascomycota	Dothideomycetes					Generalist	Ground Generalist
OTU97_3277	9	1.26106471861571	Ground	1.96499769345124	Fungi	Ascomycota	Eurotiomycetes	Chaetothyriales	Herpotrichiellaceae			Generalist	Ground Generalist
OTU97_3302	9	0.180798080613813	Ground	6.24580752312076	Fungi	Ascomycota	Sordariomycetes					Generalist	Ground Generalist
OTU97_334	4	0.338886542931756	Ground	2.49431375393214	Fungi	Basidiomycota	Agaricomycetes	Polyporales	Meruliaceae	Bjerkandera	Bjerkandera adusta	Generalist	Ground Generalist
OTU97_3350	6	9.85824859394474	Ground	6.01489530114817	Fungi	Ascomycota	Sordariomycetes	Hypocreales				Generalist	Ground Generalist
OTU97_3401	6	6.95626085322062	Ground	6.691200738523	Fungi	Ascomycota	Sordariomycetes	Hypocreales	Stachybotryaceae			Generalist	Ground Generalist
OTU97_3412	6	1.79403638217674	Ground	2.68204147856197	Fungi	Ascomycota	Eurotiomycetes	Chaetothyriales				Generalist	Ground Generalist
OTU97_3454	4	3.28021293676094	Ground	6.18076537942889	Fungi	Ascomycota						Generalist	Ground Generalist
OTU97_3454	9	0.22330144970304	Ground	4.79071844387271	Fungi	Ascomycota						Generalist	Ground Generalist
OTU97_351	4	1.84127015520652	Ground	10.6734695130857	Fungi	Ascomycota	Sordariomycetes	Hypocreales	Hypocreaceae	Trichoderma		Generalist	Ground Generalist
OTU97_3528	12	0.306098039005838	Ground	5.15854656018427	Fungi	Basidiomycota	Agaricomycetes	Agaricales	Psathyrellaceae	Psathyrella		Generalist	Ground Generalist
OTU97_3580	9	4.74583749864995	Ground	2.97968087588352	Fungi	Ascomycota	Dothideomycetes	Pleosporales				Generalist	Ground Generalist
OTU97_3608	6	4.63641120222398	Ground	5.92185138424676	Fungi	Ascomycota	Sordariomycetes	Sordariales				Generalist	Ground Generalist
OTU97_3659	10	4.54767993437038	Ground	2.14914233326812	Fungi	Ascomycota	Sordariomycetes	Hypocreales	Nectriaceae			Generalist	Ground Generalist
OTU97_3772	4	0.828277226284	Ground	2.75789269494899	Fungi	Ascomycota						Generalist	Ground Generalist
OTU97_378	1	2.42784020099822	Ground	7.10727693367829	Fungi	Basidiomycota	Agaricomycetes	Cantharellales	Ceratobasidiaceae			Generalist	Ground Generalist
OTU97_3801	1	2.24977891201346	Ground	3.68860027246948	Fungi	Basidiomycota	Agaricomycetes	Agaricales				Generalist	Ground Generalist
OTU97_3832	1	2.27773779102735	Ground	4.62148255745845	Fungi	Basidiomycota	Agaricomycetes	Agaricales	Psathyrellaceae			Generalist	Ground Generalist
OTU97_3832	6	1.77464363231564	Ground	4.25830570411507	Fungi	Basidiomycota	Agaricomycetes	Agaricales	Psathyrellaceae			Generalist	Ground Generalist
OTU97_386	1	0.263205810044439	Ground	6.04615417984749	Fungi	Ascomycota						Generalist	Ground Generalist
OTU97_3891	4	1.45126060645357	Ground	6.98614450767973	Fungi	Ascomycota						Generalist	Ground Generalist
OTU97_3899	12	0.319894549300808	Ground	3.36374241989086	Fungi	Basidiomycota	Agaricomycetes	Polyporales	Steccherinaceae			Generalist	Ground Generalist
OTU97_3940	10	0.341995417200379	Ground	3.2904848481817	Fungi	Basidiomycota	Agaricomycetes	Polyporales				Generalist	Ground Generalist
OTU97_3970	6	0.317061111541033	Ground	3.54879353807095	Fungi	Ascomycota	Sordariomycetes	Xylariales	Xylariaceae	Xylaria	Xylaria sp	Generalist	Ground Generalist
OTU97_4001	1	1.94694283950876	Ground	2.80041591195338	Fungi	Basidiomycota	Agaricomycetes	Polyporales				Generalist	Ground Generalist
OTU97_4016	4	4.10875358004366	Ground	7.08594373046933	Fungi	Basidiomycota	Agaricomycetes	Agaricales				Generalist	Ground Generalist
OTU97_4036	1	0.258006408002241	Ground	3.75878200750881	Fungi	Ascomycota	Dothideomycetes					Generalist	Ground Generalist
OTU97_404	1	0.232973010622384	Ground	5.41752115596699	Fungi	Basidiomycota	Agaricomycetes	Polyporales				Generalist	Ground Generalist
OTU97_4043	4	1.06400986952526	Ground	2.56537024433309	Fungi	Ascomycota						Generalist	Ground Generalist
OTU97_4043	6	3.12039779905182	Ground	4.94014305407909	Fungi	Ascomycota						Generalist	Ground Generalist
OTU97_4056	10	0.331744890996967	Ground	3.4702847840618	Fungi	Basidiomycota	Agaricomycetes					Generalist	Ground Generalist
OTU97_4121	10	1.49484045729829	Ground	5.83380453638696	Fungi	Basidiomycota	Agaricomycetes	Polyporales	Ganodermataceae			Generalist	Ground Generalist
OTU97_4227	6	1.14561538217823	Ground	3.08954798752305	Fungi	Ascomycota						Generalist	Ground Generalist
OTU97_4363	10	0.203803835478482	Ground	6.27086335065097	Fungi	Ascomycota	Sordariomycetes	Xylariales				Generalist	Ground Generalist
OTU97_4372	9	0.305823164553712	Ground	1.77397148170094	Fungi	Ascomycota	Dothideomycetes	Hysteriales	Hysteriaceae	Rhytidhysteron	Rhytidhysteron rufulum	Generalist	Ground Generalist
OTU97_439	4	1.0047350869148	Ground	7.57952612788954	Fungi	Ascomycota	Sordariomycetes	Hypocreales	Clavicipitaceae			Generalist	Ground Generalist
OTU97_44	6	1.04975179623276	Ground	4.04832342423832	Fungi	Ascomycota	Sordariomycetes	Glomerellales	Glomerellaceae	Colletotrichum	Colletotrichum gloeosporioides	Generalist	Ground Generalist
OTU97_441	4	4.43465657962827	Ground	7.78684288913479	Fungi	Basidiomycota	Tremellomycetes	Tremellales	Trimorphomycetaceae	Saitozyma	Saitozyma podzolica	Generalist	Ground Generalist
OTU97_441	6	3.5484912587086	Ground	3.41133963599749	Fungi	Basidiomycota	Tremellomycetes	Tremellales	Trimorphomycetaceae	Saitozyma	Saitozyma podzolica	Generalist	Ground Generalist
OTU97_4474	1	1.92057315404415	Ground	2.61540922278922	Fungi	Basidiomycota	Agaricomycetes	Atheliales				Generalist	Ground Generalist
OTU97_449	4	3.28255745702757	Ground	7.95016924582169	Fungi	Basidiomycota	Agaricomycetes	Cantharellales				Generalist	Ground Generalist
OTU97_4534	6	0.0280487164857636	Ground	6.12481888174001	Fungi	Ascomycota	Sordariomycetes	Hypocreales	Nectriaceae	Fusarium		Generalist	Ground Generalist
OTU97_4571	1	2.52298226730519	Ground	2.38565621252459	Fungi	Ascomycota	Sordariomycetes	Hypocreales	Nectriaceae	Stephanonectria	Stephanonectria keithii	Generalist	Ground Generalist
OTU97_4624	4	0.0876016628865466	Ground	5.90687779301634	Fungi	Ascomycota	Sordariomycetes	Xylariales	Xylariaceae	Xylaria		Generalist	Ground Generalist
OTU97_470	9	1.53713760093839	Ground	5.06658061387667	Fungi	Ascomycota	Leotiomycetes	Helotiales				Generalist	Ground Generalist
OTU97_475	4	0.299142371001153	Ground	5.3757233671593	Fungi	Basidiomycota	Agaricomycetes					Generalist	Ground Generalist
OTU97_4807	1	3.33406668756581	Ground	5.24833162979175	Fungi	Ascomycota	Sordariomycetes					Generalist	Ground Generalist
OTU97_485	1	2.07397887020432	Ground	4.16887483911715	Fungi	Ascomycota	Dothideomycetes	Pleosporales				Generalist	Ground Generalist
OTU97_4923	4	0.213035711561965	Ground	4.4175518466226	Fungi	Basidiomycota	Agaricomycetes	Phallales	Phallaceae			Generalist	Ground Generalist
OTU97_494	6	3.75781579958734	Ground	3.97162270412111	Fungi	Ascomycota						Generalist	Ground Generalist
OTU97_5024	6	0.366882223904452	Ground	2.75636157906557	Fungi	Ascomycota						Generalist	Ground Generalist
OTU97_5033	12	0.237020960597252	Ground	4.04145291402211	Fungi	Ascomycota	Sordariomycetes	Hypocreales				Generalist	Ground Generalist
OTU97_5052	1	4.57374866155368	Ground	2.45238300822551	Fungi	Ascomycota	Dothideomycetes	Pleosporales				Generalist	Ground Generalist
OTU97_507	4	0.62648917699861	Ground	1.29049610918468	Fungi	Basidiomycota	Agaricomycetes	Cantharellales	Ceratobasidiaceae			Generalist	Ground Generalist
OTU97_5081	6	1.81568587343294	Ground	3.34930520162376	Fungi	Ascomycota	Sordariomycetes	Hypocreales				Generalist	Ground Generalist
OTU97_5132	1	0.241632830540092	Ground	5.79720087369998	Fungi	Ascomycota	Leotiomycetes	Helotiales				Generalist	Ground Generalist
OTU97_514	9	3.91359368012806	Ground	1.57902942291693	Fungi	Ascomycota						Generalist	Ground Generalist
OTU97_5201	4	1.92217893355869	Ground	5.66403901616703	Fungi	Ascomycota	Eurotiomycetes	Chaetothyriales	Herpotrichiellaceae			Generalist	Ground Generalist
OTU97_5243	12	4.45900488237334	Ground	2.06949614039111	Fungi	Ascomycota	Dothideomycetes	Pleosporales				Generalist	Ground Generalist
OTU97_5253	6	1.32141135800998	Ground	5.49862792394873	Fungi	Ascomycota						Generalist	Ground Generalist
OTU97_5266	12	1.80961713657974	Ground	4.52097240297962	Fungi	Ascomycota	Eurotiomycetes					Generalist	Ground Generalist
OTU97_527	1	0.213484605642602	Ground	10.0126918728769	Fungi	Basidiomycota	Agaricomycetes					Generalist	Ground Generalist
OTU97_532	12	0.244880795144816	Ground	4.9483287611364	Fungi	Ascomycota	Sordariomycetes	Xylariales	Sporocadaceae	Pseudopestalotiopsis		Generalist	Ground Generalist
OTU97_5320	10	1.20150948088854	Ground	4.41820821877235	Fungi	Ascomycota	Sordariomycetes	Xylariales				Generalist	Ground Generalist
OTU97_5326	4	0.37734580460534	Ground	2.28930910242269	Fungi	Basidiomycota	Agaricomycetes	Agaricales				Generalist	Ground Generalist
OTU97_5336	12	3.32464453159375	Ground	4.48340919227092	Fungi	Ascomycota	Eurotiomycetes	Chaetothyriales				Generalist	Ground Generalist
OTU97_542	10	8.55410693772061	Ground	9.94030836247445	Fungi	Ascomycota	Eurotiomycetes	Chaetothyriales				Generalist	Ground Generalist
OTU97_5433	1	2.45836856059949	Ground	2.74038028665357	Fungi	Basidiomycota	Agaricomycetes					Generalist	Ground Generalist
OTU97_545	1	1.0807850682605	Ground	10.118334602717	Fungi	Ascomycota	Sordariomycetes	Hypocreales	Nectriaceae			Generalist	Ground Generalist
OTU97_545	9	1.76597704733685	Ground	8.05578186911325	Fungi	Ascomycota	Sordariomycetes	Hypocreales	Nectriaceae			Generalist	Ground Generalist
OTU97_5505	6	4.60360204705369	Ground	4.99593818496459	Fungi	Basidiomycota	Agaricomycetes	Cantharellales	Ceratobasidiaceae			Generalist	Ground Generalist
OTU97_5578	9	4.75270514049495	Ground	2.78714095652274	Fungi	Ascomycota	Sordariomycetes	Hypocreales				Generalist	Ground Generalist
OTU97_5578	12	0.332223922277568	Ground	2.19617755337363	Fungi	Ascomycota	Sordariomycetes	Hypocreales				Generalist	Ground Generalist
OTU97_5595	6	6.51997730289117	Ground	3.5220245609657	Fungi	Basidiomycota						Generalist	Ground Generalist
OTU97_561	1	0.255186607047002	Ground	3.66324767605466	Fungi	Basidiomycota	Agaricomycetes	Polyporales	Ganodermataceae	Ganoderma		Generalist	Ground Generalist
OTU97_561	10	2.59406957690465	Ground	8.3010623930394	Fungi	Basidiomycota	Agaricomycetes	Polyporales	Ganodermataceae	Ganoderma		Generalist	Ground Generalist
OTU97_574	9	3.47536770898402	Ground	2.93390572976662	Fungi	Basidiomycota	Agaricomycetes	Russulales	Wrightoporiaceae	Larssoniporia	Larssoniporia incrustatocystidiata	Generalist	Ground Generalist
OTU97_5755	4	0.363868455899001	Ground	3.64869220104123	Fungi	Basidiomycota	Agaricomycetes					Generalist	Ground Generalist
OTU97_58	6	1.59888046868607	Ground	12.6521098538835	Fungi	Basidiomycota	Agaricomycetes	Agaricales	Hygrophoraceae	Hygrocybe		Generalist	Ground Generalist
OTU97_5806	10	0.281336117212602	Ground	3.54141985079537	Fungi	Basidiomycota	Agaricomycetes	Polyporales	Steccherinaceae	Flaviporus	Flaviporus liebmannii	Generalist	Ground Generalist
OTU97_5864	10	0.251112112921248	Ground	4.48621348570402	Fungi	Ascomycota	Eurotiomycetes	Chaetothyriales	Herpotrichiellaceae			Generalist	Ground Generalist
OTU97_5994	1	0.367638913908013	Ground	2.20398383343053	Fungi	Basidiomycota						Generalist	Ground Generalist
OTU97_5994	4	1.63496278504899	Ground	2.29501594371279	Fungi	Basidiomycota						Generalist	Ground Generalist
OTU97_6003	4	2.81356147084329	Ground	5.07161246753183	Fungi	Ascomycota	Sordariomycetes	Xylariales	Xylariaceae	Daldinia		Generalist	Ground Generalist
OTU97_6007	4	0.633270121554069	Ground	2.17264324021735	Fungi	Ascomycota	Eurotiomycetes	Chaetothyriales	Herpotrichiellaceae	Cladophialophora		Generalist	Ground Generalist
OTU97_6012	6	3.52922502289379	Ground	5.47439676146468	Fungi	Basidiomycota	Agaricomycetes	Russulales	Lachnocladiaceae	Asterostroma		Generalist	Ground Generalist
OTU97_616	4	47.3963357333378	Ground	9.68149550990498	Fungi	Ascomycota	Sordariomycetes	Xylariales	Xylariaceae	Xylaria		Generalist	Ground Generalist
OTU97_6164	1	1.80287200601139	Ground	6.14047599941169	Fungi	Basidiomycota	Agaricomycetes					Generalist	Ground Generalist
OTU97_6164	4	0.306207052517585	Ground	3.06396119066564	Fungi	Basidiomycota	Agaricomycetes					Generalist	Ground Generalist
OTU97_6293	10	1.75572538148253	Ground	5.67197519344081	Fungi	Ascomycota						Generalist	Ground Generalist
OTU97_6350	6	2.7233184609587	Ground	5.34336429647186	Fungi	Ascomycota	Sordariomycetes					Generalist	Ground Generalist
OTU97_64	10	1.87623225899382	Ground	10.9685621144621	Fungi	Basidiomycota	Agaricomycetes	Agaricales				Generalist	Ground Generalist
OTU97_641	9	1.75078559642968	Ground	8.54061362767995	Fungi	Ascomycota	Dothideomycetes	Pleosporales	Morosphaeriaceae	Acrocalymma		Generalist	Ground Generalist
OTU97_656	6	1.1973222697977	Ground	2.50424523411231	Fungi	Basidiomycota	Agaricomycetes	Auriculariales	Exidiaceae	Exidia		Generalist	Ground Generalist
OTU97_6648	1	2.13403083853165	Ground	5.58247891695665	Fungi	Basidiomycota	Agaricomycetes	Sebacinales				Generalist	Ground Generalist
OTU97_667	6	0.883486705807277	Ground	9.80218335307681	Fungi	Ascomycota	Eurotiomycetes	Chaetothyriales				Generalist	Ground Generalist
OTU97_6890	6	1.46664352654054	Ground	2.7245140712175	Fungi	Ascomycota						Generalist	Ground Generalist
OTU97_6915	10	0.261257148111193	Ground	5.31790318856375	Fungi	Basidiomycota	Agaricomycetes					Generalist	Ground Generalist
OTU97_6929	10	0.343862194079384	Ground	2.14914233326812	Fungi	Basidiomycota	Agaricomycetes					Generalist	Ground Generalist
OTU97_70	1	0.427432506665456	Ground	2.15984109450605	Fungi	Basidiomycota	Agaricomycetes					Generalist	Ground Generalist
OTU97_703	1	0.0368908479593102	Ground	6.65403640409956	Fungi	Ascomycota						Generalist	Ground Generalist
OTU97_703	12	0.0749607738937237	Ground	9.7528575590885	Fungi	Ascomycota						Generalist	Ground Generalist
OTU97_712	9	3.30315052805311	Ground	9.66786231448771	Fungi	Ascomycota	Leotiomycetes	Helotiales	Rutstroemiaceae	Lambertella		Generalist	Ground Generalist
OTU97_7359	6	1.22590681214517	Ground	4.12483822120695	Fungi	Ascomycota						Generalist	Ground Generalist
OTU97_7476	6	4.46293338091817	Ground	3.79661221954562	Fungi	Basidiomycota	Agaricomycetes					Generalist	Ground Generalist
OTU97_7517	6	0.259208269113177	Ground	1.67564678971255	Fungi	Basidiomycota	Agaricomycetes	Cantharellales	Botryobasidiaceae	Botryobasidium	Botryobasidium sp	Generalist	Ground Generalist
OTU97_758	1	2.17169981106106	Ground	8.55714964503723	Fungi	Basidiomycota	Agaricomycetes	Cantharellales	Ceratobasidiaceae			Generalist	Ground Generalist
OTU97_7619	1	0.410026930617749	Ground	0.883943994001061	Fungi	Basidiomycota						Generalist	Ground Generalist
OTU97_7661	4	2.85101122382935	Ground	3.07213045764458	Fungi	Basidiomycota	Agaricomycetes					Generalist	Ground Generalist
OTU97_7744	1	0.28504689137581	Ground	2.86715526081884	Fungi	Basidiomycota	Agaricomycetes					Generalist	Ground Generalist
OTU97_7744	4	0.0539099695902766	Ground	2.76882688083477	Fungi	Basidiomycota	Agaricomycetes					Generalist	Ground Generalist
OTU97_7777	6	3.44584475843787	Ground	4.88949957809937	Fungi	Basidiomycota	Agaricomycetes	Thelephorales	Thelephoraceae			Generalist	Ground Generalist
OTU97_78	9	2.45670016596834	Ground	2.93390572976662	Fungi	Ascomycota						Generalist	Ground Generalist
OTU97_7802	9	0.388586644263338	Ground	4.64181414501214	Fungi	Ascomycota	Sordariomycetes					Generalist	Ground Generalist
OTU97_794	6	2.37003046202268	Ground	3.9890139388982	Fungi	Ascomycota						Generalist	Ground Generalist
OTU97_794	12	2.70083863765088	Ground	3.46667530105952	Fungi	Ascomycota						Generalist	Ground Generalist
OTU97_7973	10	2.69761891562785	Ground	3.73323185648672	Fungi	Ascomycota						Generalist	Ground Generalist
OTU97_804	9	0.171768844430107	Ground	5.38269400546474	Fungi	Basidiomycota	Agaricomycetes	Agaricales				Generalist	Ground Generalist
OTU97_8084	9	0.241342675988237	Ground	3.96388181567984	Fungi	Basidiomycota	Agaricomycetes	Thelephorales	Thelephoraceae			Generalist	Ground Generalist
OTU97_8213	1	0.229167757791266	Ground	4.9129918321132	Fungi	Ascomycota	Dothideomycetes					Generalist	Ground Generalist
OTU97_827	9	0.300638018823371	Ground	3.56439796186601	Fungi	Ascomycota						Generalist	Ground Generalist
OTU97_8296	4	2.07009222342274	Ground	2.6573230866899	Fungi	Ascomycota						Generalist	Ground Generalist
OTU97_8392	1	0.370632192808453	Ground	4.68837504344181	Fungi	Ascomycota	Dothideomycetes	Pleosporales	Tetraplosphaeriaceae	Tetraplosphaeria	Tetraplosphaeria sasicola	Generalist	Ground Generalist
OTU97_8721	4	0.305152537052966	Ground	3.07964908531375	Fungi	Ascomycota	Sordariomycetes	Hypocreales	Bionectriaceae	Clonostachys		Generalist	Ground Generalist
OTU97_875	6	0.880778086749638	Ground	3.76668247373858	Fungi	Ascomycota						Generalist	Ground Generalist
OTU97_901	10	2.61277279200986	Ground	9.93823730569195	Fungi	Basidiomycota	Agaricomycetes					Generalist	Ground Generalist
OTU97_904	1	0.348906712883412	Ground	2.58455788844213	Fungi	Basidiomycota	Agaricomycetes	Agaricales				Generalist	Ground Generalist
OTU97_9082	6	4.72564338863974	Ground	0.948833808370952	Fungi	Ascomycota	Eurotiomycetes					Generalist	Ground Generalist
OTU97_9205	4	0.421997261450677	Ground	2.47934582104592	Fungi	Ascomycota	Eurotiomycetes	Chaetothyriales	Herpotrichiellaceae			Generalist	Ground Generalist
OTU97_9231	1	2.67766685170113	Ground	3.53917597064614	Fungi	Ascomycota	Dothideomycetes	Pleosporales	Corynesporascaceae	Corynespora	Corynespora smithii	Generalist	Ground Generalist
OTU97_9263	4	0.342482084450507	Ground	4.34228272802997	Fungi	Basidiomycota	Agaricomycetes					Generalist	Ground Generalist
OTU97_928	1	0.36457285271726	Ground	2.41866939892839	Fungi	Ascomycota	Eurotiomycetes	Chaetothyriales				Generalist	Ground Generalist
OTU97_9280	4	0.346739687483057	Ground	2.56537024433309	Fungi	Basidiomycota	Agaricomycetes	Agaricales				Generalist	Ground Generalist
OTU97_940	6	2.19946596979709	Ground	7.82485249190051	Fungi	Basidiomycota	Agaricomycetes	Cantharellales	Ceratobasidiaceae			Generalist	Ground Generalist
OTU97_9475	1	0.28358360928721	Ground	4.27614475202222	Fungi	Ascomycota						Generalist	Ground Generalist
OTU97_958	4	1.02337372565749	Ground	10.2450660196888	Fungi	Ascomycota						Generalist	Ground Generalist
OTU97_97	6	0.230791558552499	Ground	9.26869139646144	Fungi	Basidiomycota	Agaricomycetes	Cantharellales	Ceratobasidiaceae			Generalist	Ground Generalist
OTU97_988	4	0.118885638241632	Ground	5.61728080475743	Fungi	Ascomycota	Eurotiomycetes	Eurotiales	Aspergillaceae	Penicillium		Generalist	Ground Generalist
OTU97_988	9	5.59471213254687	Ground	5.53468317758806	Fungi	Ascomycota	Eurotiomycetes	Eurotiales	Aspergillaceae	Penicillium		Generalist	Ground Generalist
OTU97_9970	4	0.187280875069644	Ground	3.8361059694278	Fungi	Basidiomycota	Agaricomycetes	Agaricales				Generalist	Ground Generalist
OTU97_101	12	2.56800142928172	Understory	5.73575233995228	Fungi	Ascomycota	Dothideomycetes	Capnodiales	Mycosphaerellaceae	Pseudocercospora		Generalist	Understory Generalist
OTU97_10237	1	1.74960361244547	Understory	3.05589332560565	Fungi	Ascomycota	Sordariomycetes					Generalist	Understory Generalist
OTU97_1024	12	0.967208608617138	Understory	6.97399938491722	Fungi	Basidiomycota	Tremellomycetes	Tremellales	Bulleribasidiaceae	Hannaella		Generalist	Understory Generalist
OTU97_1027	4	3.09880775015027	Understory	9.83400378441213	Fungi	Basidiomycota	Agaricomycetes	Hymenochaetales	Incertae_sedis	Resinicium	Resinicium friabile	Generalist	Understory Generalist
OTU97_1028	10	0.932560263164428	Understory	6.7378691993493	Fungi	Ascomycota	Eurotiomycetes	Chaetothyriales	Herpotrichiellaceae			Generalist	Understory Generalist
OTU97_1031	10	1.15303350735999	Understory	9.15176411864022	Fungi	Ascomycota	Dothideomycetes	Pleosporales				Generalist	Understory Generalist
OTU97_1032	1	3.38849187439461	Understory	6.58951562227144	Fungi	Ascomycota	Dothideomycetes	Capnodiales				Generalist	Understory Generalist
OTU97_1049	4	0.294333364706864	Understory	3.37813322147838	Fungi	Basidiomycota	Tremellomycetes	Tremellales	Rhynchogastremataceae	Papiliotrema	Papiliotrema flavescens	Generalist	Understory Generalist
OTU97_1049	9	0.170385597312022	Understory	8.63629995745748	Fungi	Basidiomycota	Tremellomycetes	Tremellales	Rhynchogastremataceae	Papiliotrema	Papiliotrema flavescens	Generalist	Understory Generalist
OTU97_1059	1	0.303104599878279	Understory	2.43869745662746	Fungi	Basidiomycota	Agaricomycetes	Cantharellales	Ceratobasidiaceae			Generalist	Understory Generalist
OTU97_106	9	2.24539056928836	Understory	6.79854305478748	Fungi	Ascomycota						Generalist	Understory Generalist
OTU97_1077	1	1.81814228950073	Understory	4.1468397212097	Fungi	Ascomycota	Sordariomycetes					Generalist	Understory Generalist
OTU97_1077	9	1.11319756014601	Understory	4.57874493265825	Fungi	Ascomycota	Sordariomycetes					Generalist	Understory Generalist
OTU97_1096	10	0.254818720433028	Understory	6.64526165697364	Fungi	Ascomycota	Dothideomycetes	Capnodiales	Mycosphaerellaceae			Generalist	Understory Generalist
OTU97_1123	10	1.02009580369096	Understory	7.6140797806822	Fungi	Ascomycota	Dothideomycetes	Pleosporales				Generalist	Understory Generalist
OTU97_1125	6	1.89226139089317	Understory	8.17179857486764	Fungi	Basidiomycota	Agaricomycetes	Cantharellales	Ceratobasidiaceae			Generalist	Understory Generalist
OTU97_11321	1	0.242985169553329	Understory	4.27040840651704	Fungi	Ascomycota	Sordariomycetes	Hypocreales				Generalist	Understory Generalist
OTU97_11418	4	0.317601224416645	Understory	2.89806731583346	Fungi	Ascomycota	Eurotiomycetes	Chaetothyriales	Herpotrichiellaceae	Cladophialophora		Generalist	Understory Generalist
OTU97_1160	10	0.902584313060513	Understory	8.29512335360995	Fungi	Ascomycota	Dothideomycetes					Generalist	Understory Generalist
OTU97_1160	12	1.69338019085083	Understory	6.29715751763087	Fungi	Ascomycota	Dothideomycetes					Generalist	Understory Generalist
OTU97_1162	1	1.40290099460074	Understory	6.65474996912426	Fungi	Basidiomycota	Agaricomycetes	Polyporales				Generalist	Understory Generalist
OTU97_1162	4	0.277386718964496	Understory	9.32812648795584	Fungi	Basidiomycota	Agaricomycetes	Polyporales				Generalist	Understory Generalist
OTU97_1162	10	1.40890761584359	Understory	6.39852212422333	Fungi	Basidiomycota	Agaricomycetes	Polyporales				Generalist	Understory Generalist
OTU97_1176	4	0.221905729475033	Understory	4.33814779187226	Fungi	Ascomycota	Eurotiomycetes	Chaetothyriales	Herpotrichiellaceae			Generalist	Understory Generalist
OTU97_1178	10	8.14278084322218	Understory	8.7849659090503	Fungi	Ascomycota	Dothideomycetes	Pleosporales	Didymosphaeriaceae			Generalist	Understory Generalist
OTU97_1192	1	0.124695705619758	Understory	5.84446442613112	Fungi	Basidiomycota	Agaricomycetes					Generalist	Understory Generalist
OTU97_1198	1	2.62194842526829	Understory	4.58595136584338	Fungi	Basidiomycota	Agaricomycetes	Polyporales				Generalist	Understory Generalist
OTU97_1198	4	0.307222658674707	Understory	7.25753445784999	Fungi	Basidiomycota	Agaricomycetes	Polyporales				Generalist	Understory Generalist
OTU97_12	1	6.44075695166926	Understory	13.0056753846659	Fungi	Ascomycota	Dothideomycetes	Capnodiales	Mycosphaerellaceae			Generalist	Understory Generalist
OTU97_1205	4	1.36317307638222	Understory	8.3107838905809	Fungi	Ascomycota	Dothideomycetes	Pleosporales	Didymellaceae			Generalist	Understory Generalist
OTU97_1207	1	0.263020331255256	Understory	4.10189220490535	Fungi	Ascomycota	Dothideomycetes					Generalist	Understory Generalist
OTU97_12131	4	1.79207986250246	Understory	2.56238951160172	Fungi	Basidiomycota	Agaricomycetes	Agaricales	Psathyrellaceae			Generalist	Understory Generalist
OTU97_12254	1	1.87526639342863	Understory	3.69307382796574	Fungi	Ascomycota	Sordariomycetes					Generalist	Understory Generalist
OTU97_126	9	0.233276093225033	Understory	9.72518376451718	Fungi	Basidiomycota	Agaricomycetes	Agaricales				Generalist	Understory Generalist
OTU97_1293	1	5.08189192506419	Understory	6.5291888686308	Fungi	Basidiomycota	Agaricomycetes	Polyporales	Meruliaceae	Phlebia		Generalist	Understory Generalist
OTU97_1293	4	0.177496538106416	Understory	5.61612276615387	Fungi	Basidiomycota	Agaricomycetes	Polyporales	Meruliaceae	Phlebia		Generalist	Understory Generalist
OTU97_12978	1	0.32172862857486	Understory	3.2078265884579	Fungi	Ascomycota	Sordariomycetes	Xylariales	Xylariaceae	Hypoxylon		Generalist	Understory Generalist
OTU97_12978	4	0.686807157832056	Understory	2.20538796992189	Fungi	Ascomycota	Sordariomycetes	Xylariales	Xylariaceae	Hypoxylon		Generalist	Understory Generalist
OTU97_1318	12	2.45957357076158	Understory	6.98969060642571	Fungi	Ascomycota	Dothideomycetes	Capnodiales	Mycosphaerellaceae			Generalist	Understory Generalist
OTU97_13424	4	0.348153943557866	Understory	3.46768776753233	Fungi	Basidiomycota	Agaricomycetes	Agaricales	Psathyrellaceae			Generalist	Understory Generalist
OTU97_1343	1	0.282808347517413	Understory	4.92985446899429	Fungi	Basidiomycota	Agaricomycetes	Agaricales	Psathyrellaceae	Psathyrella		Generalist	Understory Generalist
OTU97_1343	6	0.339765439291544	Understory	3.27282445518973	Fungi	Basidiomycota	Agaricomycetes	Agaricales	Psathyrellaceae	Psathyrella		Generalist	Understory Generalist
OTU97_135	1	2.16507880377497	Understory	7.87918360398326	Fungi	Ascomycota	Dothideomycetes	Capnodiales				Generalist	Understory Generalist
OTU97_1379	1	1.84246406428809	Understory	7.63663447388058	Fungi	Basidiomycota	Agaricomycetes	Agaricales				Generalist	Understory Generalist
OTU97_1379	9	0.245508263233895	Understory	4.1263222641714	Fungi	Basidiomycota	Agaricomycetes	Agaricales				Generalist	Understory Generalist
OTU97_13929	1	3.10283859378524	Understory	3.65455621138438	Fungi	Ascomycota						Generalist	Understory Generalist
OTU97_1416	1	2.84337701952531	Understory	9.03836857477989	Fungi	Ascomycota	Dothideomycetes	Capnodiales				Generalist	Understory Generalist
OTU97_1416	4	0.118976477029177	Understory	5.18990932493514	Fungi	Ascomycota	Dothideomycetes	Capnodiales				Generalist	Understory Generalist
OTU97_1432	4	0.305240121897065	Understory	8.63528901773993	Fungi	Basidiomycota	Agaricomycetes	Polyporales				Generalist	Understory Generalist
OTU97_1437	9	0.243277020831919	Understory	4.53303207518098	Fungi	Ascomycota	Sordariomycetes	Hypocreales	Cordycipitaceae	Simplicillium	Simplicillium sp	Generalist	Understory Generalist
OTU97_1441	9	0.228680466598373	Understory	7.04803103906063	Fungi	Basidiomycota	Agaricomycetes	Polyporales				Generalist	Understory Generalist
OTU97_14446	1	0.296042001754945	Understory	2.80690030469602	Fungi	Ascomycota	Sordariomycetes	Xylariales				Generalist	Understory Generalist
OTU97_1456	4	2.57495166985752	Understory	6.20420707570442	Fungi	Ascomycota						Generalist	Understory Generalist
OTU97_1465	4	1.7757309495684	Understory	3.67535026332762	Fungi	Ascomycota						Generalist	Understory Generalist
OTU97_14656	4	0.348864380805233	Understory	3.19038654843071	Fungi	Basidiomycota						Generalist	Understory Generalist
OTU97_15208	4	3.51490662811608	Understory	2.24070713139077	Fungi	Basidiomycota	Agaricomycetes	Polyporales				Generalist	Understory Generalist
OTU97_1612	1	1.11344694628131	Understory	6.64006307644618	Fungi	Ascomycota	Sordariomycetes	Hypocreales				Generalist	Understory Generalist
OTU97_1685	4	5.47129423565699	Understory	8.54456569450407	Fungi	Basidiomycota	Agaricomycetes	Agaricales	Psathyrellaceae	Psathyrella		Generalist	Understory Generalist
OTU97_1694	1	0.21282133022743	Understory	8.08004810866022	Fungi	Basidiomycota	Agaricomycetes					Generalist	Understory Generalist
OTU97_16977	1	0.3460460947902	Understory	1.67618176559907	Fungi	Basidiomycota	Agaricomycetes	Trechisporales	Hydnodontaceae	Trechispora	Trechispora sp	Generalist	Understory Generalist
OTU97_1796	1	0.222978018177719	Understory	6.10079275563115	Fungi	Ascomycota						Generalist	Understory Generalist
OTU97_1807	10	0.379795107060816	Understory	3.28445362167841	Fungi	Ascomycota	Dothideomycetes	Pleosporales	Didymellaceae			Generalist	Understory Generalist
OTU97_1828	10	5.28075066146368	Understory	6.1940192053207	Fungi	Ascomycota						Generalist	Understory Generalist
OTU97_187	6	0.207656404821176	Understory	4.00726524181153	Fungi	Basidiomycota	Agaricomycetes	Agaricales				Generalist	Understory Generalist
OTU97_19	6	2.022187274995	Understory	9.99571093610884	Fungi	Ascomycota						Generalist	Understory Generalist
OTU97_1904	10	0.812014366282073	Understory	3.16333397061663	Fungi	Basidiomycota						Generalist	Understory Generalist
OTU97_19094	10	4.18882130963559	Understory	1.62391397730151	Fungi	Ascomycota	Dothideomycetes	Pleosporales				Generalist	Understory Generalist
OTU97_1931	9	0.190912183790127	Understory	4.59462021616033	Fungi	Basidiomycota	Agaricomycetes	Agaricales	Cortinariaceae	Gymnopilus		Generalist	Understory Generalist
OTU97_1988	9	0.273691238093771	Understory	5.30993971612772	Fungi	Ascomycota	Sordariomycetes	Xylariales				Generalist	Understory Generalist
OTU97_1992	1	1.56453102767454	Understory	5.28706190523772	Fungi	Ascomycota	Leotiomycetes	Helotiales				Generalist	Understory Generalist
OTU97_2040	4	0.268361835901604	Understory	7.05035573100501	Fungi	Basidiomycota	Agaricomycetes	Polyporales				Generalist	Understory Generalist
OTU97_2056	9	0.934823263017097	Understory	1.39495544356103	Fungi	Ascomycota	Sordariomycetes	Chaetosphaeriales	Chaetosphaeriaceae			Generalist	Understory Generalist
OTU97_2101	9	0.225218898314791	Understory	6.34535781597658	Fungi	Ascomycota	Eurotiomycetes					Generalist	Understory Generalist
OTU97_2186	4	4.04810715625405	Understory	7.92586498951201	Fungi	Ascomycota	Sordariomycetes	Xylariales				Generalist	Understory Generalist
OTU97_21960	4	0.356695130521181	Understory	2.06051686384944	Fungi	Basidiomycota	Agaricomycetes	Agaricales				Generalist	Understory Generalist
OTU97_2238	4	0.243017014234423	Understory	6.45285090980956	Fungi	Ascomycota	Sordariomycetes	Hypocreales	Nectriaceae	Fusarium		Generalist	Understory Generalist
OTU97_2240	1	3.00334372252297	Understory	4.69284929622671	Fungi	Basidiomycota	Agaricomycetes					Generalist	Understory Generalist
OTU97_2240	6	3.90114413183783	Understory	5.82253225462305	Fungi	Basidiomycota	Agaricomycetes					Generalist	Understory Generalist
OTU97_2241	1	1.08998075959402	Understory	3.36247536329622	Fungi	Basidiomycota	Agaricomycetes	Trechisporales	Hydnodontaceae	Fibrodontia	Fibrodontia alba	Generalist	Understory Generalist
OTU97_228	4	0.316657811484809	Understory	8.46392772667975	Fungi	Basidiomycota	Agaricomycetes	Agaricales	Psathyrellaceae	Psathyrella		Generalist	Understory Generalist
OTU97_228	6	3.43805045077411	Understory	9.06258893505911	Fungi	Basidiomycota	Agaricomycetes	Agaricales	Psathyrellaceae	Psathyrella		Generalist	Understory Generalist
OTU97_2302	6	4.6860976319716	Understory	3.82710898372346	Fungi	Ascomycota	Sordariomycetes	Hypocreales	Bionectriaceae	Clonostachys		Generalist	Understory Generalist
OTU97_232	4	0.194789780624289	Understory	11.5757643063535	Fungi	Ascomycota	Sordariomycetes	Xylariales				Generalist	Understory Generalist
OTU97_2337	4	1.82919486063127	Understory	4.74039850065545	Fungi	Basidiomycota	Agaricomycetes	Polyporales				Generalist	Understory Generalist
OTU97_2355	9	0.234405210625428	Understory	6.02472349153564	Fungi	Ascomycota	Sordariomycetes					Generalist	Understory Generalist
OTU97_2403	9	0.275066904291305	Understory	3.99257771507576	Fungi	Ascomycota						Generalist	Understory Generalist
OTU97_2406	1	3.4145854935451	Understory	5.24587897243502	Fungi	Basidiomycota	Agaricomycetes					Generalist	Understory Generalist
OTU97_2409	1	0.0892054681994729	Understory	6.88531892227096	Fungi	Basidiomycota	Agaricomycetes	Polyporales				Generalist	Understory Generalist
OTU97_2425	4	1.27897322151762	Understory	6.43685610003207	Fungi	Basidiomycota	Agaricomycetes	Polyporales	Steccherinaceae	Junghuhnia	Junghuhnia nitida	Generalist	Understory Generalist
OTU97_257	12	2.7092640766705	Understory	6.11364313076706	Fungi	Basidiomycota	Agaricomycetes	Polyporales				Generalist	Understory Generalist
OTU97_26	1	2.8014626828945	Understory	11.7763363381309	Fungi	Ascomycota						Generalist	Understory Generalist
OTU97_2608	6	1.55905840781758	Understory	5.47880457787825	Fungi	Ascomycota	Sordariomycetes	Xylariales				Generalist	Understory Generalist
OTU97_2644	12	0.309602626983249	Understory	4.12749098961867	Fungi	Basidiomycota	Microbotryomycetes	Sporidiobolales	Sporidiobolaceae	Rhodotorula		Generalist	Understory Generalist
OTU97_2665	4	0.292300656470574	Understory	1.92620354305765	Fungi	Ascomycota	Sordariomycetes	Xylariales				Generalist	Understory Generalist
OTU97_273	10	0.366026892256764	Understory	2.77492198863827	Fungi	Basidiomycota	Agaricomycetes					Generalist	Understory Generalist
OTU97_2746	4	3.05536286652794	Understory	7.30192282461791	Fungi	Basidiomycota	Agaricomycetes	Polyporales				Generalist	Understory Generalist
OTU97_2796	9	0.239942406920739	Understory	4.76765377371257	Fungi	Basidiomycota	Agaricomycetes					Generalist	Understory Generalist
OTU97_2827	1	2.42461354229681	Understory	6.52519632026497	Fungi	Basidiomycota	Agaricomycetes	Agaricales				Generalist	Understory Generalist
OTU97_283	6	1.55926356556428	Understory	8.48322985295709	Fungi	Ascomycota	Eurotiomycetes					Generalist	Understory Generalist
OTU97_2833	1	3.64522746310437	Understory	6.22519743285146	Fungi	Basidiomycota	Agaricomycetes	Agaricales				Generalist	Understory Generalist
OTU97_2838	6	1.89253263402554	Understory	3.55439397724636	Fungi	Basidiomycota	Agaricomycetes	Polyporales				Generalist	Understory Generalist
OTU97_2868	10	0.133620661551544	Understory	3.95399590102003	Fungi	Ascomycota	Sordariomycetes	Xylariales				Generalist	Understory Generalist
OTU97_2870	4	0.461308820525487	Understory	7.71931727664971	Fungi	Ascomycota	Dothideomycetes	Pleosporales				Generalist	Understory Generalist
OTU97_3	1	1.60376169884247	Understory	1.78136652685347	Fungi	Ascomycota						Generalist	Understory Generalist
OTU97_3025	9	1.62437132690154	Understory	6.13698957697867	Fungi	Ascomycota						Generalist	Understory Generalist
OTU97_3077	4	0.341409594685473	Understory	3.20475834008241	Fungi	Ascomycota						Generalist	Understory Generalist
OTU97_3111	9	3.42935317690998	Understory	2.92608450676153	Fungi	Ascomycota	Dothideomycetes					Generalist	Understory Generalist
OTU97_3112	1	0.293713257202989	Understory	2.20845488138439	Fungi	Ascomycota	Leotiomycetes	Helotiales				Generalist	Understory Generalist
OTU97_3147	4	2.82812135842037	Understory	7.03880790078707	Fungi	Basidiomycota	Cystobasidiomycetes					Generalist	Understory Generalist
OTU97_3210	4	0.081023087064928	Understory	6.81038835980627	Fungi	Ascomycota	Sordariomycetes	Xylariales	Xylariaceae	Hypoxylon		Generalist	Understory Generalist
OTU97_3226	1	0.176227263124858	Understory	6.81605867611011	Fungi	Basidiomycota	Agaricomycetes	Polyporales	Meruliaceae			Generalist	Understory Generalist
OTU97_3250	1	1.552680176336	Understory	2.07048774021101	Fungi	Ascomycota	Sordariomycetes					Generalist	Understory Generalist
OTU97_3268	12	1.27585655862459	Understory	4.33318487057842	Fungi	Ascomycota	Leotiomycetes	Helotiales				Generalist	Understory Generalist
OTU97_3321	10	0.339858950588322	Understory	4.62739481771202	Fungi	Ascomycota	Sordariomycetes	Xylariales				Generalist	Understory Generalist
OTU97_3368	1	0.218866197286145	Understory	5.92975919389746	Fungi	Basidiomycota						Generalist	Understory Generalist
OTU97_3388	9	0.233691774514869	Understory	5.04909768708567	Fungi	Ascomycota	Sordariomycetes					Generalist	Understory Generalist
OTU97_3422	1	3.63442660255734	Understory	6.2189887931689	Fungi	Basidiomycota	Agaricomycetes	Cantharellales	Botryobasidiaceae			Generalist	Understory Generalist
OTU97_3422	9	0.255984534534524	Understory	5.52204473889558	Fungi	Basidiomycota	Agaricomycetes	Cantharellales	Botryobasidiaceae			Generalist	Understory Generalist
OTU97_3436	10	1.03021536309322	Understory	6.64848777291879	Fungi	Ascomycota	Dothideomycetes	Capnodiales	Cladosporiaceae	Toxicocladosporium	Toxicocladosporium strelitziae	Generalist	Understory Generalist
OTU97_3478	4	3.12514648913731	Understory	6.51414425374171	Fungi	Ascomycota	Sordariomycetes					Generalist	Understory Generalist
OTU97_351	1	2.92119626619039	Understory	7.19239691033154	Fungi	Ascomycota	Sordariomycetes	Hypocreales	Hypocreaceae	Trichoderma		Generalist	Understory Generalist
OTU97_3580	1	0.34108444088415	Understory	4.47049430048677	Fungi	Ascomycota	Dothideomycetes	Pleosporales				Generalist	Understory Generalist
OTU97_359	6	2.57092574845041	Understory	10.0266843416402	Fungi	Ascomycota	Eurotiomycetes	Chaetothyriales	Herpotrichiellaceae			Generalist	Understory Generalist
OTU97_3621	10	0.467124188118433	Understory	6.16354539428487	Fungi	Ascomycota						Generalist	Understory Generalist
OTU97_365	4	0.295364729558876	Understory	6.6237260893035	Fungi	Basidiomycota	Agaricomycetes					Generalist	Understory Generalist
OTU97_3670	1	0.27360927580364	Understory	3.48922387464437	Fungi	Basidiomycota	Agaricomycetes	Polyporales	Meruliaceae	Scopuloides	Scopuloides sp	Generalist	Understory Generalist
OTU97_3670	4	0.30556515634753	Understory	6.54047408454681	Fungi	Basidiomycota	Agaricomycetes	Polyporales	Meruliaceae	Scopuloides	Scopuloides sp	Generalist	Understory Generalist
OTU97_3713	4	0.267062524420677	Understory	5.23016427015838	Fungi	Basidiomycota	Agaricomycetes	Polyporales	Meruliaceae	Scopuloides	Scopuloides sp	Generalist	Understory Generalist
OTU97_3771	4	1.45455452453681	Understory	5.03792391065726	Fungi	Basidiomycota	Agaricomycetes	Agaricales	Psathyrellaceae	Coprinopsis		Generalist	Understory Generalist
OTU97_3801	4	0.167618826356096	Understory	5.55474911516017	Fungi	Basidiomycota	Agaricomycetes	Agaricales				Generalist	Understory Generalist
OTU97_3812	9	2.47261876988927	Understory	1.53478650581787	Fungi	Basidiomycota						Generalist	Understory Generalist
OTU97_3832	1	5.07479075409172	Understory	5.65418241037071	Fungi	Basidiomycota	Agaricomycetes	Agaricales	Psathyrellaceae			Generalist	Understory Generalist
OTU97_3832	6	1.20522338737181	Understory	4.89771823136974	Fungi	Basidiomycota	Agaricomycetes	Agaricales	Psathyrellaceae			Generalist	Understory Generalist
OTU97_3852	6	1.05262297259616	Understory	4.08524874565957	Fungi	Basidiomycota	Agaricomycetes	Agaricales				Generalist	Understory Generalist
OTU97_386	1	8.11310910564222	Understory	6.50004380637444	Fungi	Ascomycota						Generalist	Understory Generalist
OTU97_3899	10	0.215820452219216	Understory	3.46355121798498	Fungi	Basidiomycota	Agaricomycetes	Polyporales	Steccherinaceae			Generalist	Understory Generalist
OTU97_3953	4	2.57626021029798	Understory	6.22215117603941	Fungi	Basidiomycota	Agaricomycetes	Agaricales	Psathyrellaceae			Generalist	Understory Generalist
OTU97_3963	10	0.209935167884091	Understory	4.55372957633836	Fungi	Ascomycota						Generalist	Understory Generalist
OTU97_3989	6	1.90057072302029	Understory	4.40762317560992	Fungi	Ascomycota	Sordariomycetes	Xylariales	Sporocadaceae	Pestalotiopsis		Generalist	Understory Generalist
OTU97_4001	9	0.0673642893054602	Understory	4.78516340449057	Fungi	Basidiomycota	Agaricomycetes	Polyporales				Generalist	Understory Generalist
OTU97_401	4	3.88256126585063	Understory	9.69572657518663	Fungi	Ascomycota	Sordariomycetes	Xylariales	Sporocadaceae			Generalist	Understory Generalist
OTU97_4056	10	0.273186956977725	Understory	4.60729294360313	Fungi	Basidiomycota	Agaricomycetes					Generalist	Understory Generalist
OTU97_4072	4	0.308247793560592	Understory	6.32521613845662	Fungi	Basidiomycota	Agaricomycetes	Polyporales	Meruliaceae	Ceriporia	Ceriporia lacerata	Generalist	Understory Generalist
OTU97_414	10	0.828522073544027	Understory	4.70017004171664	Fungi	Basidiomycota	Agaricomycetes	Hymenochaetales	Hymenochaetaceae	Phellinus		Generalist	Understory Generalist
OTU97_4154	6	1.71805368178877	Understory	6.87330691921858	Fungi	Ascomycota						Generalist	Understory Generalist
OTU97_419	9	1.67276173401179	Understory	6.7335026301165	Fungi	Basidiomycota	Agaricomycetes	Agaricales	Bolbitiaceae			Generalist	Understory Generalist
OTU97_4267	10	0.224344625406389	Understory	4.6630129962098	Fungi	Basidiomycota	Agaricomycetes	Polyporales				Generalist	Understory Generalist
OTU97_4317	4	0.234327614632535	Understory	6.73060960780727	Fungi	Basidiomycota	Agaricomycetes					Generalist	Understory Generalist
OTU97_44	4	1.49971077314759	Understory	6.32032419923846	Fungi	Ascomycota	Sordariomycetes	Glomerellales	Glomerellaceae	Colletotrichum	Colletotrichum gloeosporioides	Generalist	Understory Generalist
OTU97_4461	1	0.973171199827233	Understory	5.96744546235939	Fungi	Ascomycota						Generalist	Understory Generalist
OTU97_4546	10	0.686447302946412	Understory	2.77013584092666	Fungi	Basidiomycota	Agaricomycetes	Polyporales	Meruliaceae			Generalist	Understory Generalist
OTU97_46	1	3.60386816586522	Understory	2.6475133257846	Fungi	Ascomycota	Eurotiomycetes					Generalist	Understory Generalist
OTU97_46	10	1.21968458696468	Understory	8.15517227604246	Fungi	Ascomycota	Eurotiomycetes					Generalist	Understory Generalist
OTU97_465	1	0.218912144001647	Understory	4.023690608964	Fungi	Basidiomycota	Agaricomycetes	Cantharellales	Ceratobasidiaceae			Generalist	Understory Generalist
OTU97_4704	4	2.06446959504866	Understory	3.08875071423302	Fungi	Ascomycota						Generalist	Understory Generalist
OTU97_475	4	1.08478333608287	Understory	10.9610210666936	Fungi	Basidiomycota	Agaricomycetes					Generalist	Understory Generalist
OTU97_494	6	0.241761678707616	Understory	9.9198971882883	Fungi	Ascomycota						Generalist	Understory Generalist
OTU97_5005	10	0.263323076625092	Understory	3.0486891785425	Fungi	Basidiomycota						Generalist	Understory Generalist
OTU97_5024	6	0.355549230153758	Understory	6.46262368803234	Fungi	Ascomycota						Generalist	Understory Generalist
OTU97_5048	10	1.7568452314253	Understory	5.1279717912382	Fungi	Ascomycota	Eurotiomycetes					Generalist	Understory Generalist
OTU97_509	9	6.15199778975059	Understory	2.1356485469723	Fungi	Ascomycota						Generalist	Understory Generalist
OTU97_51	1	1.75812233382959	Understory	11.1764916692066	Fungi	Ascomycota	Sordariomycetes	Trichosphaeriales	Trichosphaeriaceae	Nigrospora		Generalist	Understory Generalist
OTU97_5129	1	2.4350104882867	Understory	6.02924379773696	Fungi	Basidiomycota	Agaricomycetes	Polyporales	Meruliaceae	Phanerochaete		Generalist	Understory Generalist
OTU97_514	1	0.124290054719752	Understory	7.82404557564721	Fungi	Ascomycota						Generalist	Understory Generalist
OTU97_5243	12	0.206189256919742	Understory	4.87913776478724	Fungi	Ascomycota	Dothideomycetes	Pleosporales				Generalist	Understory Generalist
OTU97_53	4	3.93537219870876	Understory	9.32748619905608	Fungi	Ascomycota						Generalist	Understory Generalist
OTU97_530	1	2.96693545462902	Understory	9.16621698751613	Fungi	Basidiomycota						Generalist	Understory Generalist
OTU97_530	6	0.200389739449755	Understory	6.09794513822071	Fungi	Basidiomycota						Generalist	Understory Generalist
OTU97_532	12	4.93840041599963	Understory	6.36964347012789	Fungi	Ascomycota	Sordariomycetes	Xylariales	Sporocadaceae	Pseudopestalotiopsis		Generalist	Understory Generalist
OTU97_5320	10	1.49623549169782	Understory	4.1637720678787	Fungi	Ascomycota	Sordariomycetes	Xylariales				Generalist	Understory Generalist
OTU97_54	6	2.26689382866575	Understory	7.46754316298339	Fungi	Basidiomycota	Agaricomycetes	Polyporales				Generalist	Understory Generalist
OTU97_545	9	0.375565884568343	Understory	2.94243708824758	Fungi	Ascomycota	Sordariomycetes	Hypocreales	Nectriaceae			Generalist	Understory Generalist
OTU97_5525	12	0.32869704901831	Understory	3.17653727052776	Fungi	Ascomycota	Sordariomycetes	Xylariales				Generalist	Understory Generalist
OTU97_5574	1	1.20872618660905	Understory	4.83877301399978	Fungi	Ascomycota	Sordariomycetes	Xylariales	Xylariaceae	Hypoxylon	Hypoxylon vinosopulvinatum	Generalist	Understory Generalist
OTU97_5578	12	0.413453637560656	Understory	2.78962459525313	Fungi	Ascomycota	Sordariomycetes	Hypocreales				Generalist	Understory Generalist
OTU97_5608	4	0.231604584241932	Understory	3.76316313640912	Fungi	Basidiomycota	Agaricomycetes	Polyporales				Generalist	Understory Generalist
OTU97_573	4	1.23253891382179	Understory	6.58470396617339	Fungi	Ascomycota	Sordariomycetes					Generalist	Understory Generalist
OTU97_5801	9	1.40834705050313	Understory	4.34042283394741	Fungi	Ascomycota	Sordariomycetes					Generalist	Understory Generalist
OTU97_5802	10	1.11228872727463	Understory	3.74840504862448	Fungi	Ascomycota	Sordariomycetes	Xylariales	Xylariaceae	Kretzschmaria	Kretzschmaria sp	Generalist	Understory Generalist
OTU97_586	4	3.11868487597185	Understory	6.79426588420345	Fungi	Ascomycota	Dothideomycetes	Dothideales	Aureobasidiaceae			Generalist	Understory Generalist
OTU97_6029	4	0.92644018653261	Understory	3.97969204158833	Fungi	Ascomycota	Dothideomycetes	Pleosporales				Generalist	Understory Generalist
OTU97_6172	4	2.9321349444351	Understory	4.26053803563131	Fungi	Basidiomycota	Agaricomycetes					Generalist	Understory Generalist
OTU97_63	10	2.69484297497261	Understory	10.8337484495513	Fungi	Ascomycota						Generalist	Understory Generalist
OTU97_6320	9	0.334112466525687	Understory	3.69798173753222	Fungi	Ascomycota						Generalist	Understory Generalist
OTU97_6320	12	1.92153309207534	Understory	5.44921969684114	Fungi	Ascomycota						Generalist	Understory Generalist
OTU97_655	1	1.84037973709367	Understory	3.19529751162503	Fungi	Basidiomycota	Agaricomycetes	Agaricales	Entolomataceae	Clitopilus		Generalist	Understory Generalist
OTU97_661	4	2.62066851164325	Understory	9.90121751195831	Fungi	Ascomycota						Generalist	Understory Generalist
OTU97_6739	1	3.66195024490851	Understory	3.69307382796574	Fungi	Ascomycota	Dothideomycetes	Capnodiales				Generalist	Understory Generalist
OTU97_6827	4	0.212220604376728	Understory	4.05247527881661	Fungi	Ascomycota						Generalist	Understory Generalist
OTU97_6890	6	1.72502796722	Understory	3.41264203862667	Fungi	Ascomycota						Generalist	Understory Generalist
OTU97_6929	10	2.67198049560885	Understory	4.90560705173246	Fungi	Basidiomycota	Agaricomycetes					Generalist	Understory Generalist
OTU97_6995	4	0.22991230141608	Understory	3.619055389328	Fungi	Basidiomycota	Agaricomycetes	Agaricales				Generalist	Understory Generalist
OTU97_705	6	0.843259087475252	Understory	8.05597456722875	Fungi	Basidiomycota						Generalist	Understory Generalist
OTU97_712	9	0.21655154520286	Understory	5.80890309384059	Fungi	Ascomycota	Leotiomycetes	Helotiales	Rutstroemiaceae	Lambertella		Generalist	Understory Generalist
OTU97_7193	9	0.281048370461013	Understory	2.50357028282162	Fungi	Ascomycota	Sordariomycetes	Xylariales	Xylariaceae	Hypoxylon	Hypoxylon lechatii	Generalist	Understory Generalist
OTU97_7235	4	0.866840556140179	Understory	5.01793548356965	Fungi	Ascomycota	Sordariomycetes					Generalist	Understory Generalist
OTU97_724	10	0.388878457252051	Understory	2.84660506375029	Fungi	Ascomycota	Saccharomycetes	Saccharomycetales				Generalist	Understory Generalist
OTU97_737	1	1.37344500965048	Understory	7.67297304181477	Fungi	Ascomycota	Sordariomycetes					Generalist	Understory Generalist
OTU97_74	1	3.62531029168072	Understory	12.4204430443525	Fungi	Ascomycota						Generalist	Understory Generalist
OTU97_74	4	2.61705832286655	Understory	7.94312102349547	Fungi	Ascomycota						Generalist	Understory Generalist
OTU97_74	6	1.96626848378403	Understory	9.00007288475967	Fungi	Ascomycota						Generalist	Understory Generalist
OTU97_745	9	1.43192138613237	Understory	8.49279923658735	Fungi	Basidiomycota						Generalist	Understory Generalist
OTU97_769	1	1.50311714640608	Understory	4.7016286059855	Fungi	Basidiomycota	Agaricomycetes	Polyporales				Generalist	Understory Generalist
OTU97_777	1	0.253882943911222	Understory	4.84842168491235	Fungi	Ascomycota	Sordariomycetes	Hypocreales	Nectriaceae			Generalist	Understory Generalist
OTU97_794	9	1.11655007004836	Understory	4.57874493265825	Fungi	Ascomycota						Generalist	Understory Generalist
OTU97_8026	10	0.306622668886967	Understory	4.13218560554986	Fungi	Ascomycota	Sordariomycetes	Xylariales				Generalist	Understory Generalist
OTU97_809	4	2.68760186330204	Understory	2.56238951160172	Fungi	Ascomycota						Generalist	Understory Generalist
OTU97_826	4	0.208708601775016	Understory	9.36517360029245	Fungi	Ascomycota	Dothideomycetes	Venturiales	Sympoventuriaceae	Ochroconis	Ochroconis cordanae	Generalist	Understory Generalist
OTU97_8376	1	0.879190773672042	Understory	3.39619004178487	Fungi	Ascomycota	Eurotiomycetes	Chaetothyriales				Generalist	Understory Generalist
OTU97_8619	4	0.246407713788465	Understory	4.52681886216613	Fungi	Ascomycota						Generalist	Understory Generalist
OTU97_8831	10	0.309742580481093	Understory	2.14666975336867	Fungi	Basidiomycota	Agaricomycetes	Polyporales				Generalist	Understory Generalist
OTU97_885	6	2.94456297533156	Understory	8.96948025484753	Fungi	Ascomycota						Generalist	Understory Generalist
OTU97_8926	10	1.63645026766703	Understory	3.31586608090281	Fungi	Ascomycota	Sordariomycetes					Generalist	Understory Generalist
OTU97_904	4	2.99529725952514	Understory	9.58662182281893	Fungi	Basidiomycota	Agaricomycetes	Agaricales				Generalist	Understory Generalist
OTU97_928	4	0.231520564513835	Understory	3.12773529655981	Fungi	Ascomycota	Eurotiomycetes	Chaetothyriales				Generalist	Understory Generalist
OTU97_9280	4	0.351500902575045	Understory	3.05333547047063	Fungi	Basidiomycota	Agaricomycetes	Agaricales				Generalist	Understory Generalist
OTU97_930	9	1.14613969914757	Understory	9.00114049836663	Fungi	Ascomycota	Saccharomycetes	Saccharomycetales				Generalist	Understory Generalist
OTU97_9348	4	0.301821422718906	Understory	2.41295203155338	Fungi	Ascomycota	Eurotiomycetes	Chaetothyriales				Generalist	Understory Generalist
OTU97_936	1	1.78410566645255	Understory	6.80942495394001	Fungi	Basidiomycota						Generalist	Understory Generalist
OTU97_9723	4	1.33502992078549	Understory	3.71472115857441	Fungi	Basidiomycota	Agaricomycetes	Cantharellales	Ceratobasidiaceae			Generalist	Understory Generalist
